# Supplementary material for: N-[2-(3,4-Dimeth­oxy­phen­yl)eth­yl]-N,4-dimethyl­benzene­sulfonamide
Source: Acta Crystallogr Sect E Struct Rep Online. 2011 Jul 30;67(Pt 8):o2186. doi: 10.1107/S1600536811029746 (PMC3213618; doi:10.1107/S1600536811029746)
Supplement: Supplementary file 1 [file e-67-o2186-sup1.cif]

##############################################################################
#                                                                            #
# This CIF contains the data in a paper accepted for publication in          #
# Acta Crystallographica Section E. It conforms to the requirements of       #
# Notes for Authors for Acta Crystallographica Section E, and has been       #
# peer reviewed under the auspices of the IUCr Commission on Journals.       #
#                                                                            #
# Full details of the Crystallographic Information File format               #
# are given in the paper "The Crystallographic Information File (CIF):       #
# a New Standard Archive File for Crystallography" by S. R. Hall, F. H.      #
# Allen and I. D. Brown [Acta Cryst. (1991), A47, 655-685].                  #
#                                                                            #
# The current version of the core CIF dictionary is obtainable from          #
# ftp://ftp.iucr.org/pub/cif_core.dic.                                       #
#                                                                            #
# Software is freely available for graphical display of the structure(s)     #
# in this CIF. For information consult the CIF software page                 #
# http://www.iucr.org/resources/cif/software.                                #
#                                                                            #
# This file may be used for bona fide research purposes within the           #
# scientific community so long as proper attribution is given to the journal # 
# article from which it was obtained.                                        #
#                                                                            #
##############################################################################
data_global
_audit_creation_method     SHELXL97
_journal_date_recd_electronic     2011-07-21
_journal_date_accepted     2011-07-22
_journal_name_full     'Acta Crystallographica, Section E'
_journal_year     2011
_journal_volume     67
_journal_issue      8
_journal_page_first     o2186
_journal_page_last     o2186
_journal_paper_category     QO
_journal_coeditor_code     BT5588
_publ_contact_author_name     'G. Chakkaravarthi'
_publ_contact_author_address
;
Department of Physics
CPCL Polytechnic College
Chennai 600 068
India
;
_publ_contact_author_email     'chakkaravarthi_2005@yahoo.com'
_publ_contact_author_fax     ?
_publ_contact_author_phone     '09940334668'
_publ_section_title
;
<i>N</i>-[2-(3,4-Dimethoxyphenyl)ethyl]-<i>N</i>,4-dimethylbenzenesulfonamide
;
loop_
    _publ_author_name
    _publ_author_address
    'Jasmine P. Vennila'
;
Department of Physics,
Panimalar Institute of Technology,
Chennai 602 103,
India
;
    'D. John Thiruvadigal'
;
Department of Physics,
SRM University,
Kattankulathur Campus,
Chennai,
India
;
    'Helen P. Kavitha'
;
Department of Chemistry,
SRM University,
Ramapuram Campus
Chennai 600 089,
India
;
    'G. Chakkaravarthi'
;
Department of Physics,
CPCL Polytechnic College,
Chennai 600 068,
India
;
    'V. Manivannan'
;
Department of Research and Development,
PRIST University,
Vallam,
Thanjavur 613 403,
Tamil Nadu,
India
;
_publ_section_synopsis     .
data_I
_audit_creation_method     SHELXL-97
_chemical_name_systematic
;
<i>N</i>-[2-(3,4-Dimethoxyphenyl)ethyl]-<i>N</i>,4-dimethylbenzenesulfonamide
;
_chemical_name_common     ?
_chemical_formula_moiety     'C18 H23 N O4 S'
_chemical_formula_sum     'C18 H23 N O4 S'
_chemical_formula_iupac     'C18 H23 N O4 S'
_chemical_formula_weight     349.43
_chemical_melting_point     ?
_symmetry_cell_setting     monoclinic
_symmetry_space_group_name_H-M     'P 21/n'
_symmetry_space_group_name_Hall     '-P 2yn'
loop_
    _symmetry_equiv_pos_as_xyz
    'x, y, z'
    '-x+1/2, y+1/2, -z+1/2'
    '-x, -y, -z'
    'x-1/2, -y-1/2, z-1/2'
_cell_length_a     5.7814(4)
_cell_length_b     13.9861(12)
_cell_length_c     21.9791(18)
_cell_angle_alpha     90.00
_cell_angle_beta     92.949(4)
_cell_angle_gamma     90.00
_cell_volume     1774.9(2)
_cell_formula_units_Z     4
_cell_measurement_reflns_used     6145
_cell_measurement_theta_min     2.4
_cell_measurement_theta_max     25.5
_cell_measurement_temperature     295(2)
_exptl_crystal_description     block
_exptl_crystal_colour     colourless
_exptl_crystal_size_max     0.30
_exptl_crystal_size_mid     0.24
_exptl_crystal_size_min     0.20
_exptl_crystal_density_diffrn     1.308
_exptl_crystal_density_meas     ?
_exptl_crystal_density_method     'not measured'
_exptl_crystal_F_000     744
_exptl_absorpt_coefficient_mu     0.203
_exptl_absorpt_correction_type     multi-scan
_exptl_absorpt_process_details     '(SADABS; Sheldrick, 1996)'
_exptl_absorpt_correction_T_min     0.9415
_exptl_absorpt_correction_T_max     0.9604
_exptl_special_details
;
;
_diffrn_ambient_temperature     295(2)
_diffrn_radiation_type     MoK\a
_diffrn_radiation_wavelength     0.71073
_diffrn_radiation_source     'fine-focus sealed tube'
_diffrn_radiation_monochromator     graphite
_diffrn_measurement_device_type     'Bruker Kappa APEXII'
_diffrn_measurement_method     '\w and \f'
_diffrn_detector_area_resol_mean     ?
_diffrn_reflns_number     18724
_diffrn_reflns_av_R_equivalents     0.0355
_diffrn_reflns_av_sigmaI/netI     0.0255
_diffrn_reflns_theta_min     2.36
_diffrn_reflns_theta_max     25.75
_diffrn_reflns_theta_full     25.75
_diffrn_measured_fraction_theta_max     0.988
_diffrn_measured_fraction_theta_full     0.988
_diffrn_reflns_limit_h_min     -4
_diffrn_reflns_limit_h_max     7
_diffrn_reflns_limit_k_min     -16
_diffrn_reflns_limit_k_max     17
_diffrn_reflns_limit_l_min     -26
_diffrn_reflns_limit_l_max     26
_diffrn_standards_number     0
_diffrn_standards_interval_count     ?
_diffrn_standards_interval_time     0
_diffrn_standards_decay_%     ?
_refine_special_details     ?
_reflns_number_total     3343
_reflns_number_gt     2614
_reflns_threshold_expression     I>2sigma(I)
_refine_ls_structure_factor_coef     Fsqd
_refine_ls_matrix_type     full
_refine_ls_R_factor_all     0.0555
_refine_ls_R_factor_gt     0.0396
_refine_ls_wR_factor_gt     0.0992
_refine_ls_wR_factor_ref     0.1095
_refine_ls_goodness_of_fit_ref     1.044
_refine_ls_restrained_S_all     1.044
_refine_ls_number_reflns     3343
_refine_ls_number_parameters     221
_refine_ls_number_restraints     0
_refine_ls_hydrogen_treatment     constr
_refine_ls_weighting_scheme     calc
_refine_ls_weighting_details
         'calc w=1/[\s^2^(Fo^2^)+(0.0471P)^2^+0.6472P] where P=(Fo^2^+2Fc^2^)/3'
_atom_sites_solution_hydrogens     geom
_atom_sites_solution_primary     direct
_atom_sites_solution_secondary     difmap
_refine_ls_shift/su_max     0.000
_refine_ls_shift/su_mean     0.000
_refine_diff_density_max     0.193
_refine_diff_density_min     -0.298
_refine_ls_extinction_method     none
_refine_ls_extinction_coef     ?
loop_
    _atom_type_symbol
    _atom_type_description
    _atom_type_scat_dispersion_real
    _atom_type_scat_dispersion_imag
    _atom_type_scat_source
    'C' 'C' 0.0033 0.0016
                         'International Tables Vol C Tables 4.2.6.8 and 6.1.1.4'
    'H' 'H' 0.0000 0.0000
                         'International Tables Vol C Tables 4.2.6.8 and 6.1.1.4'
    'N' 'N' 0.0061 0.0033
                         'International Tables Vol C Tables 4.2.6.8 and 6.1.1.4'
    'O' 'O' 0.0106 0.0060
                         'International Tables Vol C Tables 4.2.6.8 and 6.1.1.4'
    'S' 'S' 0.1246 0.1234
                         'International Tables Vol C Tables 4.2.6.8 and 6.1.1.4'
_computing_data_collection     'APEX2 (Bruker, 2004)'
_computing_cell_refinement     'SAINT (Bruker, 2004)'
_computing_data_reduction     'SAINT (Bruker, 2004)'
_computing_structure_solution     'SHELXS97 (Sheldrick, 2008)'
_computing_structure_refinement     'SHELXL97 (Sheldrick, 2008)'
_computing_molecular_graphics     'PLATON (Spek, 2009)'
_computing_publication_material     'SHELXL97 (Sheldrick, 2008)'
loop_
    _atom_site_type_symbol
    _atom_site_label
    _atom_site_fract_x
    _atom_site_fract_y
    _atom_site_fract_z
    _atom_site_U_iso_or_equiv
    _atom_site_adp_type
    _atom_site_calc_flag
    _atom_site_refinement_flags
    _atom_site_occupancy
    _atom_site_symmetry_multiplicity
    _atom_site_disorder_assembly
    _atom_site_disorder_group
    S S1 0.58829(8) 0.85799(4) 0.11159(2) 0.04660(17) Uani d . 1 1 . .
    O O1 0.6833(3) 0.87108(11) 0.05383(7) 0.0609(4) Uani d . 1 1 . .
    O O2 0.7388(3) 0.84655(12) 0.16418(7) 0.0663(5) Uani d . 1 1 . .
    O O3 0.0375(3) 0.48564(11) -0.16121(7) 0.0607(4) Uani d . 1 1 . .
    O O4 -0.3215(2) 0.58964(12) -0.18094(6) 0.0612(4) Uani d . 1 1 . .
    N N1 0.4284(3) 0.76123(11) 0.10662(7) 0.0430(4) Uani d . 1 1 . .
    C C1 0.3980(3) 0.95272(13) 0.12431(8) 0.0425(4) Uani d . 1 1 . .
    C C2 0.3502(4) 0.97724(15) 0.18308(9) 0.0537(5) Uani d . 1 1 . .
    H H2 0.4308 0.9487 0.2160 0.064 Uiso calc R 1 1 . .
    C C3 0.1823(4) 1.04423(16) 0.19236(11) 0.0628(6) Uani d . 1 1 . .
    H H3 0.1501 1.0610 0.2320 0.075 Uiso calc R 1 1 . .
    C C4 0.0602(4) 1.08733(15) 0.14425(11) 0.0597(6) Uani d . 1 1 . .
    C C5 0.1148(4) 1.06328(16) 0.08611(11) 0.0615(6) Uani d . 1 1 . .
    H H5 0.0368 1.0929 0.0532 0.074 Uiso calc R 1 1 . .
    C C6 0.2822(4) 0.99631(15) 0.07548(9) 0.0522(5) Uani d . 1 1 . .
    H H6 0.3167 0.9807 0.0358 0.063 Uiso calc R 1 1 . .
    C C7 -0.1298(5) 1.15787(19) 0.15501(15) 0.0872(9) Uani d . 1 1 . .
    H H7A -0.0652 1.2209 0.1591 0.131 Uiso calc R 1 1 . .
    H H7B -0.2038 1.1412 0.1916 0.131 Uiso calc R 1 1 . .
    H H7C -0.2416 1.1565 0.1212 0.131 Uiso calc R 1 1 . .
    C C8 0.3156(4) 0.73564(17) 0.16243(10) 0.0587(6) Uani d . 1 1 . .
    H H8A 0.1778 0.7732 0.1656 0.088 Uiso calc R 1 1 . .
    H H8B 0.4194 0.7478 0.1971 0.088 Uiso calc R 1 1 . .
    H H8C 0.2755 0.6690 0.1613 0.088 Uiso calc R 1 1 . .
    C C9 0.2771(4) 0.75162(14) 0.05110(9) 0.0492(5) Uani d . 1 1 . .
    H H9A 0.3440 0.7863 0.0181 0.059 Uiso calc R 1 1 . .
    H H9B 0.1272 0.7796 0.0580 0.059 Uiso calc R 1 1 . .
    C C10 0.2458(4) 0.64822(14) 0.03316(9) 0.0497(5) Uani d . 1 1 . .
    H H10A 0.3961 0.6211 0.0256 0.060 Uiso calc R 1 1 . .
    H H10B 0.1841 0.6135 0.0669 0.060 Uiso calc R 1 1 . .
    C C11 0.0868(3) 0.63423(13) -0.02258(8) 0.0408(4) Uani d . 1 1 . .
    C C12 -0.1148(3) 0.68548(15) -0.03237(9) 0.0489(5) Uani d . 1 1 . .
    H H12 -0.1572 0.7298 -0.0034 0.059 Uiso calc R 1 1 . .
    C C13 -0.2558(3) 0.67224(15) -0.08459(9) 0.0498(5) Uani d . 1 1 . .
    H H13 -0.3904 0.7082 -0.0905 0.060 Uiso calc R 1 1 . .
    C C14 -0.1991(3) 0.60677(14) -0.12757(8) 0.0420(4) Uani d . 1 1 . .
    C C15 0.0004(3) 0.55133(13) -0.11718(8) 0.0416(4) Uani d . 1 1 . .
    C C16 0.1404(3) 0.56603(13) -0.06575(9) 0.0431(5) Uani d . 1 1 . .
    H H16 0.2742 0.5296 -0.0596 0.052 Uiso calc R 1 1 . .
    C C17 0.2289(4) 0.42275(18) -0.15152(13) 0.0742(7) Uani d . 1 1 . .
    H H17A 0.3703 0.4588 -0.1508 0.111 Uiso calc R 1 1 . .
    H H17B 0.2287 0.3767 -0.1839 0.111 Uiso calc R 1 1 . .
    H H17C 0.2169 0.3903 -0.1133 0.111 Uiso calc R 1 1 . .
    C C18 -0.4992(4) 0.65515(19) -0.19872(11) 0.0662(7) Uani d . 1 1 . .
    H H18A -0.6191 0.6526 -0.1701 0.099 Uiso calc R 1 1 . .
    H H18B -0.5626 0.6386 -0.2386 0.099 Uiso calc R 1 1 . .
    H H18C -0.4363 0.7186 -0.1995 0.099 Uiso calc R 1 1 . .
loop_
    _atom_site_aniso_label
    _atom_site_aniso_U_11
    _atom_site_aniso_U_22
    _atom_site_aniso_U_33
    _atom_site_aniso_U_12
    _atom_site_aniso_U_13
    _atom_site_aniso_U_23
    S1 0.0386(3) 0.0522(3) 0.0483(3) 0.0061(2) -0.0042(2) -0.0112(2)
    O1 0.0549(9) 0.0663(10) 0.0630(10) 0.0020(7) 0.0177(7) -0.0123(8)
    O2 0.0512(8) 0.0763(11) 0.0685(10) 0.0111(8) -0.0249(7) -0.0178(8)
    O3 0.0600(9) 0.0594(9) 0.0614(9) 0.0207(7) -0.0094(7) -0.0241(7)
    O4 0.0541(8) 0.0736(11) 0.0538(9) 0.0195(7) -0.0170(7) -0.0185(8)
    N1 0.0453(9) 0.0435(9) 0.0394(9) 0.0073(7) -0.0075(7) -0.0039(7)
    C1 0.0457(10) 0.0391(10) 0.0425(11) 0.0008(8) 0.0010(8) -0.0059(8)
    C2 0.0714(14) 0.0478(12) 0.0420(12) 0.0067(10) 0.0031(10) -0.0046(9)
    C3 0.0869(17) 0.0490(13) 0.0548(14) 0.0079(12) 0.0246(12) -0.0054(11)
    C4 0.0648(14) 0.0407(12) 0.0757(16) 0.0065(10) 0.0224(12) 0.0010(11)
    C5 0.0687(14) 0.0523(13) 0.0631(14) 0.0140(11) -0.0003(11) 0.0081(11)
    C6 0.0634(13) 0.0507(12) 0.0426(11) 0.0062(10) 0.0041(9) -0.0023(9)
    C7 0.0838(18) 0.0608(16) 0.120(2) 0.0226(14) 0.0352(17) 0.0052(16)
    C8 0.0647(14) 0.0592(14) 0.0520(13) 0.0055(11) 0.0017(10) -0.0009(11)
    C9 0.0508(11) 0.0448(11) 0.0501(12) 0.0040(9) -0.0139(9) -0.0035(9)
    C10 0.0555(12) 0.0445(12) 0.0480(12) 0.0055(9) -0.0088(9) -0.0028(9)
    C11 0.0425(10) 0.0379(10) 0.0416(11) 0.0011(8) -0.0021(8) -0.0006(8)
    C12 0.0471(11) 0.0535(12) 0.0459(11) 0.0088(9) 0.0014(9) -0.0142(9)
    C13 0.0390(10) 0.0563(12) 0.0536(12) 0.0140(9) -0.0031(9) -0.0107(10)
    C14 0.0378(9) 0.0457(11) 0.0420(11) 0.0025(8) -0.0031(8) -0.0035(9)
    C15 0.0424(10) 0.0368(10) 0.0453(11) 0.0031(8) 0.0012(8) -0.0068(8)
    C16 0.0407(10) 0.0354(10) 0.0525(12) 0.0076(8) -0.0036(8) -0.0023(9)
    C17 0.0615(14) 0.0631(16) 0.0972(19) 0.0222(12) -0.0040(13) -0.0318(14)
    C18 0.0567(13) 0.0845(18) 0.0556(14) 0.0189(12) -0.0147(11) -0.0004(12)
_geom_special_details
;
All e.s.d.'s (except the e.s.d. in the dihedral angle between two l.s. planes)
are estimated using the full covariance matrix. The cell e.s.d.'s are taken
into account individually in the estimation of e.s.d.'s in distances, angles
and torsion angles; correlations between e.s.d.'s in cell parameters are only
used when they are defined by crystal symmetry. An approximate (isotropic)
treatment of cell e.s.d.'s is used for estimating e.s.d.'s involving l.s.
planes.
;
loop_
    _geom_bond_atom_site_label_1
    _geom_bond_atom_site_label_2
    _geom_bond_site_symmetry_2
    _geom_bond_distance
    _geom_bond_publ_flag
    S1 O2 . 1.4195(15) ?
    S1 O1 . 1.4210(15) ?
    S1 N1 . 1.6391(17) ?
    S1 C1 . 1.7538(19) ?
    O3 C15 . 1.359(2) ?
    O3 C17 . 1.421(3) ?
    O4 C14 . 1.360(2) ?
    O4 C18 . 1.417(2) ?
    N1 C8 . 1.463(3) ?
    N1 C9 . 1.471(2) ?
    C1 C6 . 1.378(3) ?
    C1 C2 . 1.378(3) ?
    C2 C3 . 1.372(3) ?
    C2 H2 . 0.9300 ?
    C3 C4 . 1.380(3) ?
    C3 H3 . 0.9300 ?
    C4 C5 . 1.374(3) ?
    C4 C7 . 1.504(3) ?
    C5 C6 . 1.375(3) ?
    C5 H5 . 0.9300 ?
    C6 H6 . 0.9300 ?
    C7 H7A . 0.9600 ?
    C7 H7B . 0.9600 ?
    C7 H7C . 0.9600 ?
    C8 H8A . 0.9600 ?
    C8 H8B . 0.9600 ?
    C8 H8C . 0.9600 ?
    C9 C10 . 1.507(3) ?
    C9 H9A . 0.9700 ?
    C9 H9B . 0.9700 ?
    C10 C11 . 1.506(3) ?
    C10 H10A . 0.9700 ?
    C10 H10B . 0.9700 ?
    C11 C12 . 1.376(3) ?
    C11 C16 . 1.392(3) ?
    C12 C13 . 1.386(3) ?
    C12 H12 . 0.9300 ?
    C13 C14 . 1.367(3) ?
    C13 H13 . 0.9300 ?
    C14 C15 . 1.399(3) ?
    C15 C16 . 1.372(2) ?
    C16 H16 . 0.9300 ?
    C17 H17A . 0.9600 ?
    C17 H17B . 0.9600 ?
    C17 H17C . 0.9600 ?
    C18 H18A . 0.9600 ?
    C18 H18B . 0.9600 ?
    C18 H18C . 0.9600 ?
loop_
    _geom_angle_atom_site_label_1
    _geom_angle_atom_site_label_2
    _geom_angle_atom_site_label_3
    _geom_angle_site_symmetry_1
    _geom_angle_site_symmetry_3
    _geom_angle
    _geom_angle_publ_flag
    O2 S1 O1 . . 119.54(10) ?
    O2 S1 N1 . . 106.32(9) ?
    O1 S1 N1 . . 106.83(9) ?
    O2 S1 C1 . . 108.57(9) ?
    O1 S1 C1 . . 108.64(9) ?
    N1 S1 C1 . . 106.15(9) ?
    C15 O3 C17 . . 117.52(16) ?
    C14 O4 C18 . . 117.51(16) ?
    C8 N1 C9 . . 113.66(16) ?
    C8 N1 S1 . . 114.86(13) ?
    C9 N1 S1 . . 116.11(13) ?
    C6 C1 C2 . . 120.49(18) ?
    C6 C1 S1 . . 119.59(15) ?
    C2 C1 S1 . . 119.67(15) ?
    C3 C2 C1 . . 119.1(2) ?
    C3 C2 H2 . . 120.4 ?
    C1 C2 H2 . . 120.4 ?
    C2 C3 C4 . . 121.5(2) ?
    C2 C3 H3 . . 119.2 ?
    C4 C3 H3 . . 119.2 ?
    C5 C4 C3 . . 118.2(2) ?
    C5 C4 C7 . . 120.8(2) ?
    C3 C4 C7 . . 121.0(2) ?
    C4 C5 C6 . . 121.5(2) ?
    C4 C5 H5 . . 119.3 ?
    C6 C5 H5 . . 119.3 ?
    C5 C6 C1 . . 119.15(19) ?
    C5 C6 H6 . . 120.4 ?
    C1 C6 H6 . . 120.4 ?
    C4 C7 H7A . . 109.5 ?
    C4 C7 H7B . . 109.5 ?
    H7A C7 H7B . . 109.5 ?
    C4 C7 H7C . . 109.5 ?
    H7A C7 H7C . . 109.5 ?
    H7B C7 H7C . . 109.5 ?
    N1 C8 H8A . . 109.5 ?
    N1 C8 H8B . . 109.5 ?
    H8A C8 H8B . . 109.5 ?
    N1 C8 H8C . . 109.5 ?
    H8A C8 H8C . . 109.5 ?
    H8B C8 H8C . . 109.5 ?
    N1 C9 C10 . . 111.29(16) ?
    N1 C9 H9A . . 109.4 ?
    C10 C9 H9A . . 109.4 ?
    N1 C9 H9B . . 109.4 ?
    C10 C9 H9B . . 109.4 ?
    H9A C9 H9B . . 108.0 ?
    C11 C10 C9 . . 113.42(16) ?
    C11 C10 H10A . . 108.9 ?
    C9 C10 H10A . . 108.9 ?
    C11 C10 H10B . . 108.9 ?
    C9 C10 H10B . . 108.9 ?
    H10A C10 H10B . . 107.7 ?
    C12 C11 C16 . . 117.84(17) ?
    C12 C11 C10 . . 122.44(17) ?
    C16 C11 C10 . . 119.71(16) ?
    C11 C12 C13 . . 121.17(18) ?
    C11 C12 H12 . . 119.4 ?
    C13 C12 H12 . . 119.4 ?
    C14 C13 C12 . . 120.65(18) ?
    C14 C13 H13 . . 119.7 ?
    C12 C13 H13 . . 119.7 ?
    O4 C14 C13 . . 125.54(17) ?
    O4 C14 C15 . . 115.54(16) ?
    C13 C14 C15 . . 118.91(17) ?
    O3 C15 C16 . . 125.43(17) ?
    O3 C15 C14 . . 114.69(16) ?
    C16 C15 C14 . . 119.88(17) ?
    C15 C16 C11 . . 121.46(17) ?
    C15 C16 H16 . . 119.3 ?
    C11 C16 H16 . . 119.3 ?
    O3 C17 H17A . . 109.5 ?
    O3 C17 H17B . . 109.5 ?
    H17A C17 H17B . . 109.5 ?
    O3 C17 H17C . . 109.5 ?
    H17A C17 H17C . . 109.5 ?
    H17B C17 H17C . . 109.5 ?
    O4 C18 H18A . . 109.5 ?
    O4 C18 H18B . . 109.5 ?
    H18A C18 H18B . . 109.5 ?
    O4 C18 H18C . . 109.5 ?
    H18A C18 H18C . . 109.5 ?
    H18B C18 H18C . . 109.5 ?
loop_
    _geom_torsion_atom_site_label_1
    _geom_torsion_atom_site_label_2
    _geom_torsion_atom_site_label_3
    _geom_torsion_atom_site_label_4
    _geom_torsion_site_symmetry_1
    _geom_torsion_site_symmetry_2
    _geom_torsion_site_symmetry_3
    _geom_torsion_site_symmetry_4
    _geom_torsion
    _geom_torsion_publ_flag
    O2 S1 N1 C8 . . . . 51.06(16) ?
    O1 S1 N1 C8 . . . . 179.76(14) ?
    C1 S1 N1 C8 . . . . -64.43(15) ?
    O2 S1 N1 C9 . . . . -172.91(13) ?
    O1 S1 N1 C9 . . . . -44.21(15) ?
    C1 S1 N1 C9 . . . . 71.59(15) ?
    O2 S1 C1 C6 . . . . 161.10(17) ?
    O1 S1 C1 C6 . . . . 29.63(19) ?
    N1 S1 C1 C6 . . . . -84.94(18) ?
    O2 S1 C1 C2 . . . . -24.6(2) ?
    O1 S1 C1 C2 . . . . -156.06(17) ?
    N1 S1 C1 C2 . . . . 89.36(18) ?
    C6 C1 C2 C3 . . . . 1.4(3) ?
    S1 C1 C2 C3 . . . . -172.90(17) ?
    C1 C2 C3 C4 . . . . 0.1(4) ?
    C2 C3 C4 C5 . . . . -1.6(4) ?
    C2 C3 C4 C7 . . . . 177.6(2) ?
    C3 C4 C5 C6 . . . . 1.7(4) ?
    C7 C4 C5 C6 . . . . -177.6(2) ?
    C4 C5 C6 C1 . . . . -0.2(3) ?
    C2 C1 C6 C5 . . . . -1.3(3) ?
    S1 C1 C6 C5 . . . . 172.95(17) ?
    C8 N1 C9 C10 . . . . -75.5(2) ?
    S1 N1 C9 C10 . . . . 147.97(15) ?
    N1 C9 C10 C11 . . . . 178.43(16) ?
    C9 C10 C11 C12 . . . . -41.2(3) ?
    C9 C10 C11 C16 . . . . 140.1(2) ?
    C16 C11 C12 C13 . . . . -2.3(3) ?
    C10 C11 C12 C13 . . . . 178.9(2) ?
    C11 C12 C13 C14 . . . . 0.8(3) ?
    C18 O4 C14 C13 . . . . 11.4(3) ?
    C18 O4 C14 C15 . . . . -168.70(19) ?
    C12 C13 C14 O4 . . . . -178.3(2) ?
    C12 C13 C14 C15 . . . . 1.8(3) ?
    C17 O3 C15 C16 . . . . 4.2(3) ?
    C17 O3 C15 C14 . . . . -176.0(2) ?
    O4 C14 C15 O3 . . . . -2.4(3) ?
    C13 C14 C15 O3 . . . . 177.47(19) ?
    O4 C14 C15 C16 . . . . 177.38(18) ?
    C13 C14 C15 C16 . . . . -2.7(3) ?
    O3 C15 C16 C11 . . . . -179.08(18) ?
    C14 C15 C16 C11 . . . . 1.2(3) ?
    C12 C11 C16 C15 . . . . 1.4(3) ?
    C10 C11 C16 C15 . . . . -179.82(18) ?
loop_
    _geom_hbond_atom_site_label_D
    _geom_hbond_atom_site_label_H
    _geom_hbond_atom_site_label_A
    _geom_hbond_site_symmetry_A
    _geom_hbond_distance_DH
    _geom_hbond_distance_HA
    _geom_hbond_distance_DA
    _geom_hbond_angle_DHA
    _geom_hbond_publ_flag
    C2 H2 O2 . 0.93 2.59 2.942(3) 103 y
    C8 H8B O2 . 0.96 2.44 2.895(3) 109 y
    C9 H9A O1 . 0.97 2.39 2.880(3) 111 y
    C12 H12 O1 1_455 0.93 2.54 3.452(2) 166 y
    C18 H18B O2 4_475 0.96 2.38 3.302(3) 160 y
