# Supplementary material for: N-[2-(3,4-Dimeth­oxy­phen­yl)eth­yl]-N,4-dimethyl­benzene­sulfonamide
Source: Acta Crystallogr Sect E Struct Rep Online. 2011 Jul 30;67(Pt 8):o2186. doi: 10.1107/S1600536811029746 (PMC3213618; doi:10.1107/S1600536811029746)
Supplement: Supplementary file 2 [file e-67-o2186-Isup2.hkl]

#
# h,k,l, Fc-squared, Fo-squared, sigma(Fo-squared) and status flag
#
data_I
_shelx_title ' 026 in P2(1)/n [Helenkavitha 026]'
_shelx_refln_list_code          4
_shelx_F_calc_maximum      213.08
_exptl_crystal_F_000       744.00
_reflns_d_resolution_high  0.8179
 
loop_
 _symmetry_equiv_pos_as_xyz
 'x, y, z'
 '-x+1/2, y+1/2, -z+1/2'
 '-x, -y, -z'
 'x-1/2, -y-1/2, z-1/2'
 
_cell_length_a     5.7814
_cell_length_b    13.9861
_cell_length_c    21.9791
_cell_angle_alpha  90.000
_cell_angle_beta   92.949
_cell_angle_gamma  90.000
 
_shelx_F_squared_multiplier     1.000
 
loop_
 _refln_index_h
 _refln_index_k
 _refln_index_l
 _refln_F_squared_calc
 _refln_F_squared_meas
 _refln_F_squared_sigma
 _refln_observed_status
   2   0   0     3581.47     3602.99    138.92 o
   4   0   0       13.07       13.15      1.80 o
   6   0   0      270.61      278.52     15.84 o
   1   1   0     6130.59     6492.85     87.35 o
   2   1   0      115.30      121.12      4.90 o
   3   1   0       66.49       71.11      3.07 o
   4   1   0       33.33       44.15      3.69 o
   5   1   0       26.60       21.41      1.93 o
   6   1   0       18.28       20.33      2.49 o
   7   1   0       22.42       22.84      2.80 o
   0   2   0     1266.09     1451.55     19.64 o
   1   2   0     1042.97     1098.05     14.83 o
   2   2   0      223.92      235.33      4.92 o
   3   2   0     1143.17     1171.89     20.97 o
   4   2   0        3.40        0.65      1.48 o
   5   2   0      111.12      112.44      4.67 o
   6   2   0      117.08      117.73      4.38 o
   1   3   0      124.38      125.05      2.41 o
   2   3   0     1003.60      913.41     12.23 o
   3   3   0      612.54      678.61     12.50 o
   4   3   0       25.09       12.90      2.22 o
   5   3   0      347.52      356.49     11.56 o
   6   3   0        2.42        0.79      4.64 o
   0   4   0     4565.81     4763.46     78.88 o
   1   4   0      190.33      188.93      3.98 o
   2   4   0      550.98      671.24     16.89 o
   3   4   0      314.78      360.76      5.85 o
   4   4   0       36.91       32.07      2.76 o
   5   4   0       60.22       62.96      6.61 o
   6   4   0       94.84       98.20     10.72 o
   1   5   0      609.40      573.00      7.58 o
   2   5   0     7888.17     7870.48     96.84 o
   3   5   0       82.94       88.95      2.68 o
   4   5   0      193.27      197.72      4.32 o
   5   5   0        0.76        0.04      1.53 o
   6   5   0       31.45       24.73      5.58 o
   0   6   0      217.88      189.30      5.80 o
   1   6   0     1916.84     2027.88     26.30 o
   2   6   0       36.82       35.96      2.34 o
   3   6   0     1072.52     1118.45     15.83 o
   4   6   0       39.86       35.74      2.20 o
   5   6   0      167.59      148.53      5.09 o
   6   6   0      113.82      112.83      5.21 o
   1   7   0     1529.49     1665.64     23.97 o
   2   7   0      109.26       88.66      2.73 o
   3   7   0      274.46      299.99      6.53 o
   4   7   0        1.07        6.96      3.72 o
   5   7   0       97.31       97.13      3.93 o
   6   7   0       54.22       54.76      3.85 o
   0   8   0     1140.04     1140.63     23.08 o
   1   8   0      895.39      927.25     14.80 o
   2   8   0       55.45       57.56      3.60 o
   3   8   0       18.99       38.65      5.37 o
   4   8   0        3.09        2.16      2.00 o
   5   8   0       57.32       58.84      3.86 o
   6   8   0       45.90       54.30      4.64 o
   1   9   0       32.33       35.28      2.36 o
   2   9   0      150.45      137.75      4.91 o
   3   9   0       43.04       41.92      3.30 o
   4   9   0      183.10      186.40      6.58 o
   5   9   0       20.45       24.82      3.90 o
   0  10   0     2635.39     2924.09     54.39 o
   1  10   0      174.03      155.42      4.47 o
   2  10   0       31.66       34.32      2.74 o
   3  10   0        9.72        5.24      2.34 o
   4  10   0       11.79       13.32      2.96 o
   5  10   0        1.70        0.16      2.71 o
   1  11   0      593.33      601.84     11.52 o
   2  11   0       99.19       94.76      4.07 o
   3  11   0       25.90       18.04      2.94 o
   4  11   0        0.07        2.44      2.77 o
   5  11   0      114.15      115.11      6.36 o
   0  12   0      113.92      112.27      7.35 o
   1  12   0      940.92      983.44     27.16 o
   2  12   0      106.10      103.47      6.75 o
   3  12   0       49.36       53.54      3.66 o
   4  12   0       62.58       62.61      5.94 o
   5  12   0        4.80        9.06      7.94 o
   1  13   0        3.98        0.74      2.96 o
   2  13   0      383.39      387.79     12.06 o
   3  13   0        3.10        1.23      2.20 o
   4  13   0       15.72       16.80      4.64 o
   0  14   0      130.49      128.09     10.72 o
   1  14   0       90.96       89.84      6.52 o
   2  14   0       19.32       24.29      4.14 o
   3  14   0       10.10       10.99      3.09 o
   4  14   0       18.29       22.90      9.13 o
   1  15   0       82.11       84.58      7.66 o
   2  15   0      112.51      127.05      7.47 o
   3  15   0       21.37       25.68      3.89 o
   0  16   0       14.93       21.32      7.33 o
   1  16   0       59.71       64.54      7.44 o
   2  16   0        0.23       -3.10      4.02 o
  -7   0   1      206.72      235.67     10.52 o
  -5   0   1       76.99       76.90      4.37 o
  -3   0   1      138.04      108.53      5.62 o
  -1   0   1     3492.50     3480.32     93.67 o
   1   0   1     1881.94     1870.85     43.47 o
   3   0   1      864.62      811.06     17.89 o
   5   0   1      146.61      148.99      5.82 o
   7   0   1       17.29       20.69      4.03 o
  -7   1   1       11.40        9.91      4.83 o
  -6   1   1       10.64        9.29      2.13 o
  -5   1   1      135.49      150.90      4.27 o
  -4   1   1      138.22      125.18      6.66 o
  -3   1   1      626.95      576.27     12.14 o
  -2   1   1     1026.93      991.72     17.14 o
  -1   1   1     2153.48     2101.55     28.73 o
   1   1   1     6425.92     6841.63     78.09 o
   2   1   1     1278.34     1306.48     19.64 o
   3   1   1      312.77      363.77      6.07 o
   4   1   1      540.66      533.31      8.49 o
   5   1   1      102.40       98.27      3.72 o
   6   1   1      123.36      143.05      4.56 o
   7   1   1       73.87       80.88      4.14 o
  -7   2   1       10.47        7.03      4.92 o
  -6   2   1       35.78       42.41     11.43 o
  -5   2   1       11.73       14.43      3.15 o
  -4   2   1        4.22        4.37      1.65 o
  -3   2   1      195.80      275.89     11.63 o
  -2   2   1      301.25      304.55      5.57 o
  -1   2   1     4531.65     4628.13     60.40 o
   0   2   1     8214.79     9022.99     86.24 o
   1   2   1      782.82      751.31     11.29 o
   2   2   1      330.69      271.86      4.16 o
   3   2   1       85.06      120.20      4.04 o
   4   2   1        4.63        7.30      1.10 o
   5   2   1      156.94      151.69      4.65 o
   6   2   1        6.22        3.50      2.02 o
  -6   3   1        0.07       -3.36      3.36 o
  -5   3   1      265.24      264.10      9.65 o
  -4   3   1       30.28       32.09      2.67 o
  -3   3   1        4.71       19.77      1.81 o
  -2   3   1     2639.48     2578.85     32.43 o
  -1   3   1     1017.12     1010.89     11.85 o
   0   3   1      229.84      251.73      3.64 o
   1   3   1     8826.31     9022.41    107.26 o
   2   3   1      275.53      290.32      5.33 o
   3   3   1       27.30       29.63      1.77 o
   4   3   1       48.91       46.36      2.09 o
   5   3   1        3.34        5.68      2.18 o
   6   3   1        0.51        0.21      2.28 o
  -6   4   1        1.96        0.74      5.73 o
  -5   4   1       20.63       13.42      3.38 o
  -4   4   1       59.43       68.50      6.23 o
  -3   4   1      482.30      520.43      7.78 o
  -2   4   1     2998.44     3320.98     44.26 o
  -1   4   1     4241.51     4147.29     45.69 o
   0   4   1     1087.20     1139.42     13.44 o
   1   4   1     3747.07     4036.08     44.52 o
   2   4   1     3764.60     3978.83     52.80 o
   3   4   1        2.65        2.93      1.11 o
   4   4   1      235.47      245.03      5.45 o
   5   4   1       44.58       38.52      2.44 o
   6   4   1      270.85      267.77      7.40 o
  -6   5   1       40.79       40.09      6.33 o
  -5   5   1      127.03      136.56      7.38 o
  -4   5   1       34.81       34.18      1.81 o
  -3   5   1      176.26      155.82      3.56 o
  -2   5   1     2177.75     2469.69     31.76 o
  -1   5   1     4757.65     5194.73     57.19 o
   0   5   1        6.96       10.76      1.02 o
   1   5   1      647.40      603.67      8.34 o
   2   5   1        8.87       10.80      2.55 o
   3   5   1       45.52       40.09      1.92 o
   4   5   1        0.00       -1.20      1.20 o
   5   5   1       34.00       34.26      3.63 o
   6   5   1        0.00        1.27      1.94 o
  -6   6   1        2.88       12.70      2.93 o
  -5   6   1       38.42       26.38      2.51 o
  -4   6   1       14.35        5.99      1.87 o
  -3   6   1      347.34      406.54      7.18 o
  -2   6   1     2056.07     1993.78     23.22 o
  -1   6   1     2491.31     2471.08     31.64 o
   0   6   1      895.93      957.20     11.93 o
   1   6   1      969.19     1032.23     14.39 o
   2   6   1      742.11      735.08      9.64 o
   3   6   1      684.13      677.83     10.55 o
   4   6   1        4.10       -1.36      1.36 o
   5   6   1       15.44       16.90      2.46 o
   6   6   1       27.97       21.33      2.82 o
  -6   7   1        1.33       -1.28      2.60 o
  -5   7   1       79.15       79.45      4.50 o
  -4   7   1      125.94      107.71      3.79 o
  -3   7   1      231.49      252.49      5.87 o
  -2   7   1      359.14      349.28      5.86 o
  -1   7   1        1.69       -0.98      0.98 o
   0   7   1      873.43      851.16     11.72 o
   1   7   1       17.21       19.96      2.37 o
   2   7   1      200.41      221.29      4.35 o
   3   7   1      114.03      111.41      4.24 o
   4   7   1      679.39      666.13     11.45 o
   5   7   1       35.25       34.65      2.33 o
   6   7   1        0.01       -1.08      2.57 o
  -6   8   1       39.71       41.17      4.06 o
  -5   8   1        0.16        0.11      1.81 o
  -4   8   1       83.51       84.00      3.87 o
  -3   8   1        3.33       -1.83      1.83 o
  -2   8   1       38.31       44.41      2.16 o
  -1   8   1     1277.75     1325.38     19.91 o
   0   8   1      461.59      497.00      8.57 o
   1   8   1      668.78      715.30     11.30 o
   2   8   1      351.33      343.26      6.06 o
   3   8   1      996.84      983.28     14.95 o
   4   8   1      162.43      172.24      7.26 o
   5   8   1       16.16       18.46      2.95 o
   6   8   1       51.39       52.23      4.69 o
  -5   9   1        1.69        0.93      2.55 o
  -4   9   1      111.97       85.49      4.60 o
  -3   9   1      706.27      701.76     12.55 o
  -2   9   1       32.62       26.67      2.22 o
  -1   9   1     1084.24     1042.10     19.07 o
   0   9   1       48.04       72.73      3.58 o
   1   9   1        2.23        4.01      1.61 o
   2   9   1       18.36       17.49      1.93 o
   3   9   1      138.50      124.92      4.55 o
   4   9   1       16.12       19.85      3.24 o
   5   9   1       61.58       56.54      4.26 o
  -5  10   1       16.29       13.76      3.29 o
  -4  10   1        7.19        5.12      2.71 o
  -3  10   1        0.45       -2.06      2.06 o
  -2  10   1       48.65       43.04      2.67 o
  -1  10   1      640.97      622.21     10.02 o
   0  10   1       92.74       94.45      3.97 o
   1  10   1        9.85        7.27      2.00 o
   2  10   1       96.34       77.35      3.31 o
   3  10   1        9.03        8.12      2.78 o
   4  10   1       81.45       75.88      4.67 o
   5  10   1       42.27       49.96      4.41 o
  -5  11   1       35.09       43.45      4.61 o
  -4  11   1      109.95       96.89      5.80 o
  -3  11   1        0.19       -0.90      2.29 o
  -2  11   1        1.41       -1.16      1.99 o
  -1  11   1      333.89      331.68      8.66 o
   0  11   1      386.96      386.78      9.33 o
   1  11   1       22.74       22.38      2.92 o
   2  11   1       31.57       39.92      3.07 o
   3  11   1       21.34       15.08      2.20 o
   4  11   1       59.31       64.49      5.03 o
   5  11   1        1.59        7.24      3.37 o
  -5  12   1       16.26       15.63      5.73 o
  -4  12   1        5.49       12.42      4.27 o
  -3  12   1        2.76       -0.61      2.06 o
  -2  12   1      438.12      418.08     10.99 o
  -1  12   1        5.95        5.52      3.23 o
   0  12   1       69.83       73.60      4.38 o
   1  12   1        0.80        2.46      3.26 o
   2  12   1      212.24      188.86      9.48 o
   3  12   1        9.96        7.26      2.11 o
   4  12   1        1.38        4.29      3.96 o
  -4  13   1        0.33       -3.65      3.65 o
  -3  13   1        0.44       -0.22      1.94 o
  -2  13   1      242.91      248.49      9.34 o
  -1  13   1       48.17       45.95      4.47 o
   0  13   1       57.97       65.55      8.02 o
   1  13   1      111.24      109.76      6.63 o
   2  13   1        3.36        2.53      5.20 o
   3  13   1        8.85       11.47      2.38 o
   4  13   1        5.42        9.59      4.22 o
  -4  14   1        0.07        8.22      7.52 o
  -3  14   1       26.57       24.50      3.52 o
  -2  14   1       48.58       44.95      4.82 o
  -1  14   1      249.86      257.09     10.24 o
   0  14   1       11.22        8.63      3.92 o
   1  14   1      141.92      142.79      7.84 o
   2  14   1       25.18       30.86      5.24 o
   3  14   1        9.13       -0.11      3.59 o
   4  14   1        5.28       12.51      8.17 o
  -3  15   1       38.08       40.24      4.38 o
  -2  15   1        1.60        3.62      3.58 o
  -1  15   1        9.49        8.56      5.54 o
   0  15   1        2.54       -1.83      3.74 o
   1  15   1        5.89        7.82      4.70 o
   2  15   1      126.15      107.47      7.41 o
   3  15   1       40.78       54.40      4.88 o
  -2  16   1       21.45       23.91      5.50 o
  -1  16   1        7.94        1.00      4.59 o
   0  16   1        0.01       -1.97      3.90 o
   1  16   1       14.85       22.53      6.64 o
   2  16   1        1.07       -3.86      3.86 o
   0  17   1       12.32       16.16      6.68 o
  -6   0   2      153.14      151.47      7.06 o
  -4   0   2        6.85        5.32      1.29 o
  -2   0   2     1220.69     1235.94     50.90 o
   2   0   2      113.35       94.23      3.22 o
   4   0   2      582.38      589.38     14.45 o
   6   0   2       71.98       67.94      5.36 o
  -7   1   2        5.21        9.58      2.83 o
  -6   1   2      204.28      211.38      5.90 o
  -5   1   2        6.07        9.57      2.46 o
  -4   1   2       13.74        9.43      1.75 o
  -3   1   2     1942.51     1998.36     33.71 o
  -2   1   2      426.56      414.63      8.00 o
  -1   1   2     1046.33     1074.85     15.00 o
   0   1   2     2550.73     2218.67     53.03 o
   1   1   2     2378.74     2411.27     25.88 o
   2   1   2      157.07      161.79      2.68 o
   3   1   2       21.46       10.04      1.06 o
   4   1   2        1.48        1.82      1.13 o
   5   1   2        1.43        2.87      2.29 o
   6   1   2      193.76      201.29      6.40 o
  -7   2   2       69.40       69.76      8.58 o
  -6   2   2       31.55       26.77      8.07 o
  -5   2   2       91.54       98.85      5.78 o
  -4   2   2        0.00        0.73      1.56 o
  -3   2   2      898.29      886.98     16.46 o
  -2   2   2        0.05        0.61      1.21 o
  -1   2   2     2384.57     2342.49     30.87 o
   0   2   2     2443.50     2613.78     26.31 o
   1   2   2    21699.45    22058.11    231.98 o
   2   2   2      212.00      195.15      3.06 o
   3   2   2      118.13      109.90      2.70 o
   4   2   2        4.84       11.00      1.34 o
   5   2   2      246.30      243.07      6.45 o
   6   2   2        0.11       -2.14      2.48 o
  -6   3   2      126.20      136.55      8.36 o
  -5   3   2       26.90       24.08      3.66 o
  -4   3   2        6.76        7.30      1.74 o
  -3   3   2       85.97      101.24      3.13 o
  -2   3   2     1099.64     1204.32     15.74 o
  -1   3   2    45403.57    46564.70    509.42 o
   0   3   2     4713.01     5066.65     53.04 o
   1   3   2     7159.58     7500.27     78.18 o
   2   3   2      626.92      654.29      9.23 o
   3   3   2      152.57      143.05      2.93 o
   4   3   2        0.41        0.96      1.12 o
   5   3   2      278.45      292.35      7.33 o
   6   3   2       85.15       88.01      4.27 o
  -6   4   2       15.57       16.15      4.86 o
  -5   4   2       13.81       15.38      3.48 o
  -4   4   2       29.98       25.75      3.34 o
  -3   4   2      301.09      278.64      5.56 o
  -2   4   2     5592.36     5811.27     76.31 o
  -1   4   2     1150.94     1149.81     13.51 o
   0   4   2      516.34      571.07      7.35 o
   1   4   2     1125.00     1135.41     13.40 o
   2   4   2     3389.80     3397.22     45.36 o
   3   4   2      162.22      171.31      5.08 o
   4   4   2      749.51      733.87     11.48 o
   5   4   2       27.22       25.65      3.21 o
   6   4   2       56.78       59.65      3.63 o
  -6   5   2       42.15       47.87      6.35 o
  -5   5   2        0.03        1.75      2.95 o
  -4   5   2      134.32      120.32      3.11 o
  -3   5   2       16.15       18.36      1.45 o
  -2   5   2        0.09       -2.67      2.67 o
  -1   5   2      975.65      921.96     11.36 o
   0   5   2      160.86      153.21      2.97 o
   1   5   2       91.25       83.01      2.66 o
   2   5   2       90.62      112.99      2.93 o
   3   5   2       41.84       38.17      1.95 o
   4   5   2        7.81        5.25      2.01 o
   5   5   2       13.66        9.75      2.05 o
   6   5   2        1.77        2.36      2.23 o
  -6   6   2       20.13       12.76      5.11 o
  -5   6   2       13.70       14.59      2.14 o
  -4   6   2        0.01       -1.07      1.23 o
  -3   6   2        7.20        5.46      2.53 o
  -2   6   2        0.99       -1.51      1.51 o
  -1   6   2      432.71      485.66      7.32 o
   0   6   2       20.63       29.45      1.55 o
   1   6   2     2032.28     1974.85     25.72 o
   2   6   2     1164.25     1255.17     16.08 o
   3   6   2        0.99        7.44      1.69 o
   4   6   2        3.39        3.15      1.63 o
   5   6   2        4.12        5.39      2.00 o
   6   6   2        5.20        1.73      2.68 o
  -6   7   2        1.62        0.95      2.19 o
  -5   7   2       21.33       21.71      3.71 o
  -4   7   2       15.01        7.03      2.70 o
  -3   7   2      425.09      389.03      7.71 o
  -2   7   2       31.24       17.09      1.72 o
  -1   7   2     2308.38     2392.70     31.03 o
   0   7   2      254.43      235.84      4.83 o
   1   7   2     1473.04     1485.98     24.86 o
   2   7   2        1.22        3.88      1.28 o
   3   7   2      209.08      200.81      5.20 o
   4   7   2       23.96       20.13      2.35 o
   5   7   2       79.66       83.32      3.87 o
   6   7   2       10.57        6.78      2.84 o
  -6   8   2       56.31       45.27      4.35 o
  -5   8   2       46.48       52.12      3.49 o
  -4   8   2       32.35       24.07      2.59 o
  -3   8   2      452.47      448.64      8.32 o
  -2   8   2       61.56       63.39      3.31 o
  -1   8   2      529.80      538.70      9.74 o
   0   8   2      220.57      238.44      5.40 o
   1   8   2      565.97      554.94      9.31 o
   2   8   2      247.14      235.53      4.83 o
   3   8   2        0.02        1.66      2.99 o
   4   8   2       19.82       21.33      2.70 o
   5   8   2        5.51       10.52      2.60 o
   6   8   2        3.15        1.96      3.23 o
  -5   9   2       58.41       61.60      4.20 o
  -4   9   2      106.14      123.09      5.38 o
  -3   9   2       37.08       38.90      5.16 o
  -2   9   2      255.61      239.40      5.50 o
  -1   9   2       22.80       19.41      2.04 o
   0   9   2     5056.58     5572.82     69.96 o
   1   9   2       26.74       25.49      2.13 o
   2   9   2      457.40      468.22      7.85 o
   3   9   2        7.05        3.63      2.22 o
   4   9   2       68.83       79.53      4.44 o
   5   9   2      170.33      158.50      9.59 o
  -5  10   2       52.40       47.69      4.40 o
  -4  10   2       14.74       15.04      3.03 o
  -3  10   2        5.05        0.87      2.23 o
  -2  10   2       10.03        7.73      1.96 o
  -1  10   2       36.26       30.11      2.43 o
   0  10   2       79.94       97.93      3.88 o
   1  10   2      304.49      320.53      8.85 o
   2  10   2       23.18       22.43      3.02 o
   3  10   2       13.95       16.09      2.87 o
   4  10   2       32.59       33.47      3.69 o
   5  10   2        8.19       12.10      3.29 o
  -5  11   2       11.16        9.37      3.66 o
  -4  11   2        7.64       -1.56      2.77 o
  -3  11   2       14.20       14.79      3.00 o
  -2  11   2       25.92       30.24      3.59 o
  -1  11   2      206.87      204.98      6.21 o
   0  11   2        0.01       -2.23      2.23 o
   1  11   2        4.16        2.03      2.18 o
   2  11   2      169.06      167.48      5.35 o
   3  11   2       31.03       38.82      2.38 o
   4  11   2       21.64       16.09      3.53 o
   5  11   2       14.89        6.79      4.33 o
  -5  12   2       61.63       65.59      7.63 o
  -4  12   2       86.23       74.77      6.38 o
  -3  12   2       73.26       81.30      6.68 o
  -2  12   2      363.77      366.64     10.16 o
  -1  12   2       11.40        2.25      2.87 o
   0  12   2       23.61       17.86      3.08 o
   1  12   2      259.98      278.91      9.06 o
   2  12   2       16.81       12.62      3.13 o
   3  12   2        0.11       -1.67      1.67 o
   4  12   2        5.01       14.73      4.05 o
  -4  13   2        7.10        0.09      3.73 o
  -3  13   2        9.91       10.81      2.93 o
  -2  13   2      147.73      154.83      8.89 o
  -1  13   2       13.12       16.80      3.67 o
   0  13   2       14.40        8.84      3.74 o
   1  13   2        0.01        0.57      3.06 o
   2  13   2       23.39       25.47      4.10 o
   3  13   2        6.52       12.40      3.05 o
   4  13   2       17.43       24.27      6.13 o
  -4  14   2       30.72       34.71      9.28 o
  -3  14   2       34.88       27.83      3.56 o
  -2  14   2       27.50       33.44      4.64 o
  -1  14   2      170.37      171.17     10.65 o
   0  14   2       31.37       34.76      4.99 o
   1  14   2       91.46      112.26      7.17 o
   2  14   2       56.34       60.54      5.82 o
   3  14   2       11.77       14.68      3.54 o
  -3  15   2       26.28       28.68      3.98 o
  -2  15   2        4.68        1.86      3.34 o
  -1  15   2        1.62       -0.51      3.96 o
   0  15   2       93.03       92.19      6.97 o
   1  15   2       45.46       39.39      6.26 o
   2  15   2        9.90       19.96      4.55 o
   3  15   2       93.59       95.87      6.26 o
  -2  16   2        6.74       15.37      5.16 o
  -1  16   2        0.02       -0.59      4.33 o
   0  16   2      118.15      130.70     10.30 o
   1  16   2      218.89      235.46     12.49 o
   2  16   2        0.03       -3.41      4.15 o
  -7   0   3        7.79        7.78      3.99 o
  -5   0   3       84.28       94.65      4.69 o
  -3   0   3     2006.57     2060.51     53.55 o
  -1   0   3     3931.90     3986.94     63.42 o
   1   0   3      156.48      144.92      3.18 o
   3   0   3       53.52       34.85      3.72 o
   5   0   3      924.48      983.71     26.68 o
  -7   1   3       73.06       86.86      6.25 o
  -6   1   3       63.83       53.37      5.07 o
  -5   1   3       22.11       26.37      4.99 o
  -4   1   3     1615.95     1599.66     30.69 o
  -3   1   3      873.53      930.34     19.88 o
  -2   1   3     1357.76     1314.02     22.32 o
  -1   1   3    20457.47    20033.14    211.83 o
   0   1   3      746.69      686.18      7.33 o
   1   1   3     3577.33     3547.06     37.83 o
   2   1   3      714.13      681.49      8.39 o
   3   1   3       16.93       28.47      2.43 o
   4   1   3       68.59       62.24      2.61 o
   5   1   3      589.85      601.25     11.28 o
   6   1   3      333.77      331.15      8.80 o
  -6   2   3       65.12       73.71      5.91 o
  -5   2   3       38.09       33.03      4.16 o
  -4   2   3       26.68       21.61      2.23 o
  -3   2   3      106.76      126.90     11.23 o
  -2   2   3        4.53        1.25      0.76 o
  -1   2   3     6423.22     6330.99     73.19 o
   0   2   3     7617.61     7594.11     78.93 o
   1   2   3      480.25      512.76      5.88 o
   2   2   3      204.80      202.88      3.27 o
   3   2   3      562.96      597.92      7.74 o
   4   2   3      615.11      590.77      9.62 o
   5   2   3       13.93       21.14      3.22 o
   6   2   3      125.87      125.41      5.25 o
  -6   3   3      267.38      299.43     12.52 o
  -5   3   3        0.01       -2.57      2.57 o
  -4   3   3       15.43       18.35      2.55 o
  -3   3   3       60.85       63.33      2.60 o
  -2   3   3      294.11      267.92      4.82 o
  -1   3   3    17330.22    17816.61    194.61 o
   0   3   3     4549.00     4774.91     52.37 o
   1   3   3      966.24      960.31     10.83 o
   2   3   3     1704.03     1654.64     21.38 o
   3   3   3      237.50      247.94      4.31 o
   4   3   3      108.31      104.83      3.15 o
   5   3   3       87.73       81.09      3.85 o
   6   3   3      169.69      166.25      6.62 o
  -6   4   3       93.76       92.16      7.49 o
  -5   4   3       86.75       87.83      5.79 o
  -4   4   3       53.36       43.45      3.87 o
  -3   4   3        9.69        9.70      1.04 o
  -2   4   3     1256.21     1419.28     19.94 o
  -1   4   3      773.87      814.76      9.97 o
   0   4   3      383.26      374.76      5.52 o
   1   4   3     5244.64     5261.14     60.67 o
   2   4   3     1300.70     1466.02     16.84 o
   3   4   3     1930.39     1922.82     25.10 o
   4   4   3       15.05       20.92      2.01 o
   5   4   3        2.38        0.29      2.37 o
   6   4   3      112.79      120.47      5.06 o
  -6   5   3        6.67        4.87      4.34 o
  -5   5   3        7.90       12.30      5.08 o
  -4   5   3        2.33        0.31      1.55 o
  -3   5   3       34.38       31.41      1.69 o
  -2   5   3       84.79       73.41      4.83 o
  -1   5   3      346.90      278.30      4.44 o
   0   5   3      313.13      334.97      5.32 o
   1   5   3       60.42       84.51      2.53 o
   2   5   3     4163.69     4634.59     49.74 o
   3   5   3      173.05      162.26      3.89 o
   4   5   3       82.09       82.45      5.07 o
   5   5   3      285.82      268.79      7.19 o
   6   5   3       36.04       33.19      3.26 o
  -6   6   3       75.10       81.72      7.81 o
  -5   6   3       28.23       23.74      2.38 o
  -4   6   3        3.47        0.81      1.60 o
  -3   6   3      577.58      552.60      8.91 o
  -2   6   3      955.28     1002.33     14.58 o
  -1   6   3       23.32       14.67      1.34 o
   0   6   3        2.06        0.63      0.88 o
   1   6   3       34.49       25.44      1.65 o
   2   6   3      969.57     1062.40     13.36 o
   3   6   3     1104.69     1093.73     17.40 o
   4   6   3      376.17      366.65      7.33 o
   5   6   3        8.66        9.69      2.24 o
   6   6   3        5.05        5.97      2.60 o
  -6   7   3       55.81       58.96      5.13 o
  -5   7   3        0.86        1.60      1.86 o
  -4   7   3      215.92      210.63      5.24 o
  -3   7   3       10.80        9.72      1.84 o
  -2   7   3     2023.27     2023.81     25.03 o
  -1   7   3      264.29      270.16      5.47 o
   0   7   3     1136.72     1158.17     15.27 o
   1   7   3       84.23       86.57      3.57 o
   2   7   3       58.55       56.50      2.98 o
   3   7   3      308.33      307.99      6.37 o
   4   7   3      159.26      144.47      4.55 o
   5   7   3       81.59       76.75      3.33 o
   6   7   3       36.01       36.22      4.11 o
  -6   8   3       29.24       31.19      3.95 o
  -5   8   3       10.76       13.29      2.06 o
  -4   8   3      104.22       80.69      3.76 o
  -3   8   3      129.07      127.83      4.95 o
  -2   8   3      165.76      149.98      5.25 o
  -1   8   3        3.51       -1.11      1.43 o
   0   8   3      496.91      555.51      9.26 o
   1   8   3       51.06       46.66      2.38 o
   2   8   3       75.49       87.83      2.94 o
   3   8   3      535.08      512.60      9.80 o
   4   8   3      334.74      317.71     10.87 o
   5   8   3       16.42       22.33      3.14 o
   6   8   3       54.70       51.09      7.32 o
  -5   9   3        1.08       -1.86      2.57 o
  -4   9   3       10.48        6.35      2.57 o
  -3   9   3       34.26       33.01      3.00 o
  -2   9   3      598.85      561.55      8.92 o
  -1   9   3      254.43      220.32      6.73 o
   0   9   3     1183.90     1239.53     17.99 o
   1   9   3      472.96      466.49      7.95 o
   2   9   3      102.81       99.32      3.36 o
   3   9   3        7.44        8.38      2.31 o
   4   9   3       14.61        6.26      2.41 o
   5   9   3      254.84      245.06      8.36 o
  -5  10   3       30.35       31.67      3.81 o
  -4  10   3        3.25       -1.63      2.34 o
  -3  10   3       33.19       34.93      3.82 o
  -2  10   3      124.46      115.84      3.99 o
  -1  10   3       77.35       70.49      3.10 o
   0  10   3      346.08      333.55      7.16 o
   1  10   3      627.27      662.77     11.21 o
   2  10   3        3.06        2.23      2.09 o
   3  10   3      142.45      127.15      4.35 o
   4  10   3      120.59      113.66      7.14 o
   5  10   3       47.20       46.37      7.41 o
  -5  11   3        4.44       -0.20      3.19 o
  -4  11   3       23.62       21.05      3.82 o
  -3  11   3       28.40       20.72      3.28 o
  -2  11   3      384.51      395.57      8.57 o
  -1  11   3      645.64      665.40     13.43 o
   0  11   3      467.26      468.78     10.51 o
   1  11   3       49.19       47.68      3.39 o
   2  11   3       62.60       49.54      3.87 o
   3  11   3       30.13       28.04      2.21 o
   4  11   3        1.60        0.42      3.60 o
   5  11   3       48.63       52.40      4.90 o
  -4  12   3       33.54       37.11      5.12 o
  -3  12   3       30.52       20.98      3.66 o
  -2  12   3      612.20      624.26     14.25 o
  -1  12   3      100.63      106.23      5.64 o
   0  12   3      210.64      212.86      6.98 o
   1  12   3      314.43      299.55     12.50 o
   2  12   3        1.49       -0.65      2.72 o
   3  12   3        0.03        2.07      1.76 o
   4  12   3       68.83       82.20      9.16 o
  -4  13   3        0.11       -3.66      3.66 o
  -3  13   3       22.49       18.49      4.65 o
  -2  13   3       52.67       59.09      5.29 o
  -1  13   3      243.00      231.05      8.31 o
   0  13   3        7.77        0.72      3.39 o
   1  13   3       96.39       93.51      6.26 o
   2  13   3       82.88       78.64      5.67 o
   3  13   3       62.12       68.33      7.81 o
   4  13   3       17.14       23.63      6.13 o
  -3  14   3       68.43       52.07      6.73 o
  -2  14   3        0.17        0.30      3.12 o
  -1  14   3       34.46       42.18      5.11 o
   0  14   3       97.67       92.63      6.72 o
   1  14   3      186.30      216.63      9.45 o
   2  14   3        6.91        8.50      3.49 o
   3  14   3       54.40       58.03      6.46 o
  -3  15   3       42.77       37.55      4.25 o
  -2  15   3      126.15      129.53      7.47 o
  -1  15   3       17.16       15.41      4.99 o
   0  15   3        5.22        3.04      3.98 o
   1  15   3       46.15       40.09      6.18 o
   2  15   3      134.17      134.41      7.71 o
   3  15   3       14.16        4.55      3.42 o
  -2  16   3       36.59       43.50      6.18 o
  -1  16   3       15.57       15.38      8.49 o
   0  16   3        6.59        8.32      4.40 o
   1  16   3        0.11       -3.14      4.69 o
   2  16   3        5.56        2.43      4.84 o
  -6   0   4       80.22       75.32      8.10 o
  -4   0   4        1.47        1.37      1.31 o
  -2   0   4     1119.54     1100.65     20.66 o
   0   0   4    38606.75    36100.84    505.88 o
   2   0   4     3667.89     3645.79     52.92 o
   4   0   4       10.60       10.81      2.17 o
   6   0   4      207.52      210.44      8.02 o
  -7   1   4       12.27        8.57      3.99 o
  -6   1   4       21.33       11.78      4.51 o
  -5   1   4       26.79       24.65      3.04 o
  -4   1   4       43.39       65.58     12.72 o
  -3   1   4        0.02        6.56      5.17 o
  -2   1   4      524.18      463.90      7.10 o
  -1   1   4     1389.69     1381.87     15.74 o
   0   1   4     1229.76     1109.47     12.70 o
   1   1   4     2479.32     2385.14     25.76 o
   2   1   4        8.20       17.82      0.90 o
   3   1   4      260.20      259.29      4.98 o
   4   1   4       53.12       52.44      2.65 o
   5   1   4       65.52       71.73      3.95 o
   6   1   4       60.02       70.63      4.20 o
  -6   2   4        0.40       -1.94      3.78 o
  -5   2   4        0.10        0.02      2.35 o
  -4   2   4        1.32        0.22      1.71 o
  -3   2   4     1254.60     1287.00     22.83 o
  -2   2   4      185.29      223.49      3.31 o
  -1   2   4     4445.45     4571.49     52.96 o
   0   2   4     1813.00     1730.40     20.46 o
   1   2   4      188.06      175.43      2.73 o
   2   2   4      135.65      145.65      2.49 o
   3   2   4      887.59      822.15     10.38 o
   4   2   4      113.03      119.73      3.73 o
   5   2   4       83.75       84.49      5.76 o
   6   2   4       66.62       61.22      3.96 o
  -6   3   4        1.23       -3.37      3.94 o
  -5   3   4       72.61       78.11      6.52 o
  -4   3   4       18.81       26.21      2.47 o
  -3   3   4       85.43      101.91      3.30 o
  -2   3   4      570.63      660.98      9.72 o
  -1   3   4      684.67      678.77      8.42 o
   0   3   4       69.06       68.34      1.78 o
   1   3   4        7.47        1.50      0.50 o
   2   3   4       85.46       62.82      1.89 o
   3   3   4       19.03       29.50      2.45 o
   4   3   4      134.54      133.00      3.73 o
   5   3   4       67.12       64.66      7.65 o
   6   3   4       46.38       43.04      4.02 o
  -6   4   4       72.51       76.41      6.97 o
  -5   4   4       39.33       41.44      4.54 o
  -4   4   4       59.00       57.18      3.88 o
  -3   4   4      142.24      135.60      3.00 o
  -2   4   4     1505.53     1531.71     21.39 o
  -1   4   4     1436.88     1450.68     17.82 o
   0   4   4      124.45       92.87      2.29 o
   1   4   4      177.87      179.03      3.19 o
   2   4   4       13.15       30.56      1.32 o
   3   4   4      424.62      421.78      7.03 o
   4   4   4      391.49      384.10      7.11 o
   5   4   4       27.39       23.07      2.64 o
   6   4   4       18.19       18.77      2.86 o
  -6   5   4        9.91        2.34      4.51 o
  -5   5   4       22.53       18.72      4.00 o
  -4   5   4      117.45      122.13      3.20 o
  -3   5   4       16.41       16.53      1.64 o
  -2   5   4     4209.60     4035.17     53.46 o
  -1   5   4       16.88       25.86      2.25 o
   0   5   4     1409.21     1464.84     18.17 o
   1   5   4      127.70      130.85      5.10 o
   2   5   4      570.41      508.65      7.76 o
   3   5   4      619.30      649.09     10.06 o
   4   5   4      997.94     1032.32     15.85 o
   5   5   4       29.12       25.65      2.77 o
   6   5   4       68.71       63.48      4.87 o
  -6   6   4        3.15        2.60      4.24 o
  -5   6   4       58.17       48.26      2.97 o
  -4   6   4      255.42      247.97      5.36 o
  -3   6   4       41.81       49.18      2.36 o
  -2   6   4      167.20      198.34      3.74 o
  -1   6   4      367.39      403.92      6.44 o
   0   6   4      179.41      253.80      4.64 o
   1   6   4      292.87      326.49      5.59 o
   2   6   4      106.87      120.80      2.99 o
   3   6   4      914.37      888.54     14.17 o
   4   6   4      204.36      184.08      5.82 o
   5   6   4       44.27       38.14      2.69 o
   6   6   4       63.57       66.41      6.46 o
  -6   7   4       43.47       38.32      4.45 o
  -5   7   4       13.49       18.09      2.82 o
  -4   7   4       25.73       24.28      2.70 o
  -3   7   4      290.60      299.05      7.23 o
  -2   7   4      730.28      701.33     10.03 o
  -1   7   4        2.99        3.08      0.85 o
   0   7   4     2107.93     2254.88     27.61 o
   1   7   4     1577.85     1531.95     21.03 o
   2   7   4        8.68       10.54      1.42 o
   3   7   4      234.27      224.49      5.01 o
   4   7   4        0.53       -1.71      1.71 o
   5   7   4      223.21      225.86      6.30 o
   6   7   4        1.19        2.84      3.19 o
  -6   8   4        8.67        9.80      3.37 o
  -5   8   4        0.00       -1.54      1.54 o
  -4   8   4       17.85       13.74      2.28 o
  -3   8   4        0.39       -1.56      1.56 o
  -2   8   4       26.19       27.55      1.92 o
  -1   8   4       51.56       47.13      2.67 o
   0   8   4       24.73       20.39      2.01 o
   1   8   4      255.47      276.45      5.50 o
   2   8   4      104.36       83.03      2.90 o
   3   8   4       64.99       69.35      3.46 o
   4   8   4      145.65      132.31      5.04 o
   5   8   4       35.02       40.11      3.78 o
   6   8   4       16.05       12.78      3.99 o
  -5   9   4       27.46       23.55      3.84 o
  -4   9   4        4.86        2.32      2.36 o
  -3   9   4      424.39      389.88      8.54 o
  -2   9   4        3.94        3.57      1.61 o
  -1   9   4        1.59       -0.50      1.24 o
   0   9   4      321.58      316.51      6.71 o
   1   9   4       94.12      108.96      3.53 o
   2   9   4      217.27      213.20      4.94 o
   3   9   4       45.81       42.82      2.87 o
   4   9   4       16.54       17.75      2.98 o
   5   9   4       15.28        8.36      3.00 o
  -5  10   4        0.09       -1.14      2.70 o
  -4  10   4      169.58      172.41      7.05 o
  -3  10   4      322.83      337.70      8.79 o
  -2  10   4      396.65      355.13      9.41 o
  -1  10   4       58.04       42.99      2.68 o
   0  10   4      418.47      446.86      8.54 o
   1  10   4       62.85       71.57      3.40 o
   2  10   4      116.88      125.72      4.53 o
   3  10   4       10.69       12.20      1.75 o
   4  10   4       39.68       47.55      4.17 o
   5  10   4        4.30        8.70      4.22 o
  -5  11   4       41.84       48.45      6.94 o
  -4  11   4        0.03       -2.71      2.71 o
  -3  11   4      148.24      121.37      5.72 o
  -2  11   4      285.58      289.75      7.16 o
  -1  11   4      185.50      168.64      6.01 o
   0  11   4        3.42        5.04      2.47 o
   1  11   4      715.28      708.95     14.15 o
   2  11   4       27.66       28.78      3.57 o
   3  11   4        0.04        0.61      1.59 o
   4  11   4        9.09        4.24      3.78 o
   5  11   4      139.00      133.09     10.80 o
  -4  12   4        0.39       -1.96      4.73 o
  -3  12   4        0.05        0.71      2.86 o
  -2  12   4       16.27       12.46      3.10 o
  -1  12   4      244.28      243.29      8.23 o
   0  12   4       46.62       46.52      3.97 o
   1  12   4        1.86        2.13      3.66 o
   2  12   4       14.85       13.43      3.51 o
   3  12   4       36.72       47.31      3.06 o
   4  12   4        9.81       20.61      4.38 o
  -4  13   4       19.48       23.55      4.91 o
  -3  13   4        4.68        7.88      4.23 o
  -2  13   4       23.35       21.52      3.87 o
  -1  13   4      177.06      178.15      8.84 o
   0  13   4        2.53        1.82      3.49 o
   1  13   4       88.79       93.68      5.72 o
   2  13   4       43.76       38.19      4.61 o
   3  13   4       10.36       12.74      3.66 o
   4  13   4        6.16        0.85      4.96 o
  -3  14   4        4.32        4.02      4.07 o
  -2  14   4        0.83       -0.11      3.18 o
  -1  14   4       22.40       17.95      4.24 o
   0  14   4       27.82       19.30      4.93 o
   1  14   4       11.33       13.28      4.86 o
   2  14   4       16.08       12.40      3.85 o
   3  14   4        0.05       -0.34      2.97 o
  -3  15   4        1.23        2.80      4.83 o
  -2  15   4       87.62       86.65      6.34 o
  -1  15   4        0.46        5.25      4.38 o
   0  15   4        0.52       -2.65      3.72 o
   1  15   4        0.12       -1.71      4.04 o
   2  15   4        7.57       11.57      4.05 o
   3  15   4        0.04        2.24      3.16 o
  -2  16   4        0.14       11.07      4.54 o
  -1  16   4        3.74       -0.21      4.37 o
   0  16   4        8.80       10.58      4.48 o
   1  16   4       39.94       46.17      6.99 o
   2  16   4        4.28       10.53      5.62 o
  -5   0   5       68.32       64.55      3.95 o
  -3   0   5      250.82      263.84      7.00 o
  -1   0   5     3539.36     3339.41     45.26 o
   1   0   5      171.04      172.33      3.39 o
   3   0   5      421.98      512.60     11.21 o
   5   0   5     2842.21     2823.50     69.87 o
  -6   1   5       21.64       18.02      2.58 o
  -5   1   5       89.79       91.76      5.81 o
  -4   1   5        9.34       11.38      1.90 o
  -3   1   5        2.04       -0.75      0.85 o
  -2   1   5      242.26      207.67      3.13 o
  -1   1   5      234.31      220.00      3.10 o
   0   1   5     2582.48     2442.37     28.52 o
   1   1   5     1199.52     1018.50     11.13 o
   2   1   5     1131.75     1220.88     13.23 o
   3   1   5      324.29      321.56      5.12 o
   4   1   5      490.45      474.87      9.13 o
   5   1   5        7.10        8.63      2.50 o
   6   1   5      324.06      334.49     12.04 o
  -6   2   5       42.89       52.90      7.67 o
  -5   2   5      137.47      146.97      7.22 o
  -4   2   5       13.87       14.06      2.02 o
  -3   2   5        1.61        7.93      1.77 o
  -2   2   5     1344.93     1256.53     16.31 o
  -1   2   5     3805.08     3778.52     39.80 o
   0   2   5      525.94      553.27      6.97 o
   1   2   5       25.49       14.73      0.86 o
   2   2   5      552.25      481.28      6.21 o
   3   2   5       15.12       20.98      1.38 o
   4   2   5      229.76      202.82      4.50 o
   5   2   5       16.91       31.26      4.65 o
   6   2   5        5.63        8.64      2.61 o
  -6   3   5       84.01       82.34      9.31 o
  -5   3   5      140.63      157.38      7.33 o
  -4   3   5       92.86       99.15      4.35 o
  -3   3   5      150.72      132.69      4.29 o
  -2   3   5     1205.63     1190.40     15.75 o
  -1   3   5       51.33       37.20      1.36 o
   0   3   5     4121.01     3751.08     41.15 o
   1   3   5        1.99        1.27      0.72 o
   2   3   5     1291.42     1355.71     15.32 o
   3   3   5     1757.44     1833.75     21.66 o
   4   3   5      415.46      413.27      7.46 o
   5   3   5       35.96       25.15      5.08 o
   6   3   5        8.52       16.64      2.87 o
  -6   4   5        0.01       -3.57      3.57 o
  -5   4   5      318.24      311.78     11.13 o
  -4   4   5       25.98       28.60      2.19 o
  -3   4   5        5.49        6.08      1.06 o
  -2   4   5       29.87       21.96      1.62 o
  -1   4   5       10.65       11.53      1.48 o
   0   4   5       38.43       41.93      3.14 o
   1   4   5       36.41       29.17      1.37 o
   2   4   5       14.24       21.52      1.25 o
   3   4   5        0.37        0.88      1.12 o
   4   4   5      911.37      899.12     13.99 o
   5   4   5      323.58      322.77      8.75 o
   6   4   5       66.30       63.52      4.72 o
  -6   5   5       17.98       17.04      5.08 o
  -5   5   5      120.61      126.52      8.00 o
  -4   5   5        0.45       -1.11      1.11 o
  -3   5   5      835.83      772.71     11.32 o
  -2   5   5      450.67      410.95      6.83 o
  -1   5   5     1820.39     1866.74     21.61 o
   0   5   5      175.28      171.74      3.50 o
   1   5   5     1869.15     1969.35     24.22 o
   2   5   5       49.74       56.16      1.97 o
   3   5   5      566.62      550.48      9.32 o
   4   5   5      125.46      117.30      3.96 o
   5   5   5       88.99       86.27      4.28 o
   6   5   5        0.07       -0.19      2.37 o
  -6   6   5        1.75        0.23      4.24 o
  -5   6   5        0.54        0.44      1.77 o
  -4   6   5       89.74       96.99      3.35 o
  -3   6   5        9.47        3.82      1.46 o
  -2   6   5     1802.94     1793.36     21.19 o
  -1   6   5     4615.26     4792.36     55.97 o
   0   6   5      361.55      341.89      5.74 o
   1   6   5      416.36      465.54      7.75 o
   2   6   5      475.90      477.10      7.10 o
   3   6   5      652.54      690.31     10.89 o
   4   6   5      495.82      463.76      8.89 o
   5   6   5       48.66       48.26      2.39 o
   6   6   5       33.13       30.82      6.30 o
  -6   7   5       66.05       79.37      5.44 o
  -5   7   5        0.42        0.97      1.98 o
  -4   7   5      105.96       90.42      3.47 o
  -3   7   5       39.83       49.22      2.68 o
  -2   7   5      185.03      201.21      4.42 o
  -1   7   5        1.08       -0.33      0.77 o
   0   7   5     1031.32     1085.68     14.53 o
   1   7   5       18.47       14.10      1.55 o
   2   7   5      321.50      300.01      5.51 o
   3   7   5       95.42      112.63      4.50 o
   4   7   5      103.91      104.45      4.31 o
   5   7   5       35.03       33.80      3.20 o
   6   7   5       18.96       15.58      3.61 o
  -6   8   5       17.21        8.51      5.08 o
  -5   8   5       17.68       17.50      2.26 o
  -4   8   5      103.37      112.07      4.45 o
  -3   8   5       34.36       25.22      3.20 o
  -2   8   5      343.87      352.68      6.25 o
  -1   8   5      777.26      780.91     12.91 o
   0   8   5      150.66      128.12      3.60 o
   1   8   5      862.72      913.85     12.94 o
   2   8   5      125.22      129.77      3.68 o
   3   8   5        4.16        1.65      2.68 o
   4   8   5      216.21      181.97      8.52 o
   5   8   5      120.25      124.06      7.64 o
   6   8   5       59.63       60.26      5.54 o
  -5   9   5       11.30       10.63      2.74 o
  -4   9   5       98.66       78.86      4.40 o
  -3   9   5      781.12      786.60     14.94 o
  -2   9   5        7.77        4.79      1.60 o
  -1   9   5      110.32      113.78      4.07 o
   0   9   5      162.57      164.26      4.63 o
   1   9   5      372.48      372.60      6.91 o
   2   9   5      178.95      178.45      4.93 o
   3   9   5       11.77       11.44      1.71 o
   4   9   5       37.08       36.66      3.62 o
   5   9   5       37.40       43.24      4.21 o
  -5  10   5        9.43        1.76      2.94 o
  -4  10   5       13.18       16.82      3.09 o
  -3  10   5      402.64      413.69      9.93 o
  -2  10   5      297.54      294.99      9.22 o
  -1  10   5      521.50      513.10     10.62 o
   0  10   5        1.03       -0.73      1.66 o
   1  10   5        0.75        0.40      1.50 o
   2  10   5      174.15      174.55      5.01 o
   3  10   5        2.56        1.94      1.59 o
   4  10   5        6.91        5.06      2.64 o
   5  10   5      201.70      223.59     12.76 o
  -5  11   5       22.21       17.56      3.88 o
  -4  11   5       77.27       66.88      5.09 o
  -3  11   5       36.85       28.67      3.56 o
  -2  11   5       40.40       41.85      3.12 o
  -1  11   5       96.31       89.26      4.59 o
   0  11   5      214.42      234.67      7.00 o
   1  11   5       46.54       40.42      3.97 o
   2  11   5      326.39      304.25      9.40 o
   3  11   5       66.43       64.20      3.32 o
   4  11   5       30.24       41.46      6.82 o
   5  11   5        4.89        7.52      3.82 o
  -4  12   5       27.80       25.25      4.83 o
  -3  12   5        0.76        2.72      2.96 o
  -2  12   5       65.61       57.38      4.26 o
  -1  12   5      106.71       98.12      5.47 o
   0  12   5       46.20       44.36      3.81 o
   1  12   5      345.46      330.83     10.68 o
   2  12   5       81.36       88.29      5.81 o
   3  12   5      136.68      133.74      6.01 o
   4  12   5      150.03      146.77     12.79 o
  -4  13   5        4.12       -2.28      4.06 o
  -3  13   5       48.53       56.28      6.31 o
  -2  13   5       55.44       62.60      5.37 o
  -1  13   5       16.11       19.25      3.78 o
   0  13   5      364.23      391.34     12.77 o
   1  13   5       17.63       17.18      3.62 o
   2  13   5        7.68        7.32      3.60 o
   3  13   5      259.70      258.67     11.75 o
   4  13   5        5.26       -0.42      7.14 o
  -3  14   5        1.88        2.47      4.15 o
  -2  14   5       24.71       24.84      4.27 o
  -1  14   5      117.08      130.75      7.47 o
   0  14   5        8.93        6.21      3.86 o
   1  14   5        0.01       -2.93      3.91 o
   2  14   5       27.82       24.85      4.46 o
   3  14   5        1.25        3.69      3.10 o
  -3  15   5       88.64      100.40      8.76 o
  -2  15   5       21.25       18.27      5.18 o
  -1  15   5       17.27       12.52      5.13 o
   0  15   5      107.28      116.12      7.73 o
   1  15   5       43.42       48.37      6.67 o
   2  15   5        0.12        0.60      4.44 o
   3  15   5       29.05       52.66     11.25 o
  -2  16   5      134.00      149.63     11.13 o
  -1  16   5        0.48       -2.94      5.93 o
   0  16   5       11.37        7.74      4.44 o
   1  16   5        2.25        5.40      5.55 o
  -6   0   6       30.36       23.98      3.52 o
  -4   0   6       13.38       21.26      2.93 o
  -2   0   6      949.40      888.77     15.44 o
   0   0   6     4057.03     3963.87     69.05 o
   2   0   6       25.81       17.90      1.58 o
   4   0   6      341.06      325.32     10.16 o
   6   0   6       96.12       91.80      6.93 o
  -6   1   6       98.76      105.71      4.18 o
  -5   1   6        0.02       -0.25      1.39 o
  -4   1   6      272.68      260.48      5.36 o
  -3   1   6       59.69       58.83      2.05 o
  -2   1   6     1371.95     1457.71     19.04 o
  -1   1   6      383.10      329.49      4.35 o
   0   1   6     1319.97     1154.70     14.14 o
   1   1   6       12.18       17.43      0.97 o
   2   1   6     3205.80     3476.56     35.92 o
   3   1   6      779.39      744.46      9.18 o
   4   1   6      461.54      465.16      9.20 o
   5   1   6        3.94        3.73      3.95 o
   6   1   6      119.25      115.00      4.84 o
  -6   2   6        1.54       -3.06      3.26 o
  -5   2   6      416.65      428.98     14.23 o
  -4   2   6       33.03       37.76      3.97 o
  -3   2   6      357.17      314.93      5.72 o
  -2   2   6       62.54       54.17      1.72 o
  -1   2   6       36.44       30.72      1.23 o
   0   2   6       88.82       98.81      2.21 o
   1   2   6     2467.44     2371.16     25.69 o
   2   2   6      856.09      923.48     10.99 o
   3   2   6      909.06      884.90     10.82 o
   4   2   6        6.60        3.34      1.66 o
   5   2   6     2231.83     2241.87     36.08 o
   6   2   6       25.65       29.53      3.38 o
  -6   3   6       68.50       61.67      6.11 o
  -5   3   6        1.78       -2.62      2.73 o
  -4   3   6      312.93      308.26      5.97 o
  -3   3   6     1156.99     1136.88     15.54 o
  -2   3   6      301.10      275.58      4.79 o
  -1   3   6      529.72      472.65      6.03 o
   0   3   6      212.74      181.83      3.37 o
   1   3   6     2733.54     2739.12     28.21 o
   2   3   6       66.17       86.27      2.07 o
   3   3   6      599.63      612.76      8.10 o
   4   3   6        1.80        4.62      1.66 o
   5   3   6      153.50      154.30      5.92 o
   6   3   6       18.34       15.92      3.97 o
  -6   4   6        1.24       -3.36      3.36 o
  -5   4   6        0.91       -2.65      3.57 o
  -4   4   6      234.30      212.20      5.08 o
  -3   4   6      636.89      640.05      8.93 o
  -2   4   6     2377.36     2331.11     31.85 o
  -1   4   6     4634.04     4687.21     54.79 o
   0   4   6       41.75       63.38      1.90 o
   1   4   6      971.26     1097.22     14.16 o
   2   4   6      111.55      111.15      2.56 o
   3   4   6       98.17       81.46      2.79 o
   4   4   6     1249.04     1234.96     18.54 o
   5   4   6        8.16        7.85      2.44 o
   6   4   6       15.36       16.41      3.79 o
  -6   5   6       30.17       26.26      5.48 o
  -5   5   6        0.45        0.59      2.69 o
  -4   5   6       76.16       69.38      3.52 o
  -3   5   6      129.54      144.82      3.66 o
  -2   5   6     1123.94     1083.80     13.27 o
  -1   5   6      153.75      150.87      3.37 o
   0   5   6       85.09       70.83      2.42 o
   1   5   6     1023.21     1023.54     13.53 o
   2   5   6     1441.65     1452.23     17.65 o
   3   5   6      306.05      316.69      6.14 o
   4   5   6      121.31      112.32      4.23 o
   5   5   6        6.29        6.06      2.21 o
   6   5   6       35.69       33.92      3.69 o
  -6   6   6        4.51        9.59      4.86 o
  -5   6   6       46.31       49.36      4.54 o
  -4   6   6      418.20      422.49      7.85 o
  -3   6   6       96.14       97.70      3.65 o
  -2   6   6      369.79      386.95      5.96 o
  -1   6   6       60.45       53.73      2.99 o
   0   6   6       95.79      124.99      3.43 o
   1   6   6       93.95       87.35      2.90 o
   2   6   6      460.22      439.86      6.75 o
   3   6   6       59.84       69.12      3.10 o
   4   6   6      140.01      119.93      4.26 o
   5   6   6       62.85       62.48      3.18 o
   6   6   6        0.18       -2.82      2.82 o
  -6   7   6        0.61        2.53      2.27 o
  -5   7   6        4.78        0.91      2.04 o
  -4   7   6       10.26        9.31      2.80 o
  -3   7   6      694.04      676.92     10.92 o
  -2   7   6      158.13      152.68      3.75 o
  -1   7   6       33.04       25.97      1.77 o
   0   7   6      436.88      500.07      7.91 o
   1   7   6      376.02      399.79      8.86 o
   2   7   6       25.26       30.99      1.87 o
   3   7   6      998.34      976.77     12.98 o
   4   7   6        0.00       -1.97      1.97 o
   5   7   6      139.12      139.73      7.58 o
   6   7   6        0.00       -0.34      5.52 o
  -6   8   6       25.30       26.26      3.68 o
  -5   8   6       64.40       58.60      3.89 o
  -4   8   6       29.16       20.78      3.16 o
  -3   8   6      960.78      968.29     15.86 o
  -2   8   6       87.12       77.51      2.81 o
  -1   8   6      242.11      234.31      5.72 o
   0   8   6        3.41        5.69      1.39 o
   1   8   6       23.36       30.20      2.12 o
   2   8   6      397.41      411.91      7.39 o
   3   8   6      244.93      244.02      5.11 o
   4   8   6       16.74       15.03      2.82 o
   5   8   6      101.98      103.53      5.58 o
  -5   9   6        7.32        5.33      2.57 o
  -4   9   6       19.09       24.97      3.37 o
  -3   9   6      100.96       98.01      4.65 o
  -2   9   6      311.27      272.88      5.92 o
  -1   9   6       23.15       19.58      2.10 o
   0   9   6      108.61      112.56      3.88 o
   1   9   6       32.55       40.19      2.63 o
   2   9   6     1330.50     1324.01     19.27 o
   3   9   6        4.02        3.65      1.99 o
   4   9   6      118.03      122.11      9.57 o
   5   9   6        7.70        8.69      3.26 o
  -5  10   6      111.76      116.26      5.95 o
  -4  10   6        8.52        8.57      2.99 o
  -3  10   6      182.58      171.18      6.18 o
  -2  10   6      284.90      278.40      7.63 o
  -1  10   6       34.47       28.71      2.57 o
   0  10   6       83.67       75.97      4.30 o
   1  10   6        0.09       -0.04      1.47 o
   2  10   6      160.88      155.86      4.84 o
   3  10   6       59.14       56.99      2.94 o
   4  10   6      251.04      244.88     10.60 o
   5  10   6        3.15        8.32      3.44 o
  -5  11   6        0.25        3.14      3.15 o
  -4  11   6       18.28       12.37      3.49 o
  -3  11   6      132.39      131.21      6.01 o
  -2  11   6       58.84       38.54      3.25 o
  -1  11   6      283.90      291.54      8.89 o
   0  11   6      100.69      114.79      5.02 o
   1  11   6        0.98       -2.29      2.29 o
   2  11   6       10.58        1.77      3.11 o
   3  11   6      173.77      196.45      5.68 o
   4  11   6       49.99       43.98      5.19 o
   5  11   6        6.41        7.92      3.85 o
  -4  12   6        2.08        5.35      4.02 o
  -3  12   6      136.69      138.50      8.03 o
  -2  12   6        4.37        3.38      2.86 o
  -1  12   6       95.62       74.88      4.98 o
   0  12   6       48.58       38.76      4.22 o
   1  12   6      107.52      104.70      5.78 o
   2  12   6       55.56       52.79      6.74 o
   3  12   6        7.63        7.60      2.88 o
   4  12   6       41.94       34.88      6.56 o
  -4  13   6       26.24       17.56      4.96 o
  -3  13   6       36.99       33.77      5.58 o
  -2  13   6        3.75        3.00      3.06 o
  -1  13   6       41.41       43.95      4.92 o
   0  13   6      123.01      113.88      7.24 o
   1  13   6       34.24       34.49      4.37 o
   2  13   6        0.77       -2.69      2.69 o
   3  13   6      116.36      124.57      6.79 o
   4  13   6       55.43       46.06      7.63 o
  -3  14   6       10.18        6.18      4.86 o
  -2  14   6      149.44      141.09      8.08 o
  -1  14   6       26.77       29.99      4.78 o
   0  14   6       11.94        6.54      4.53 o
   1  14   6        3.71        4.27      4.30 o
   2  14   6       86.81       82.24      6.26 o
   3  14   6       26.80       26.99      4.57 o
  -3  15   6       30.33       51.91     11.25 o
  -2  15   6        0.05       -0.81      3.16 o
  -1  15   6        0.01       -3.26      3.88 o
   0  15   6        9.52        8.55      4.18 o
   1  15   6       10.04        7.36      6.27 o
   2  15   6       23.35       13.34      5.02 o
  -1  16   6        0.02       -5.63      5.86 o
   0  16   6       98.56      115.03      9.34 o
   1  16   6      156.65      172.49     25.52 o
  -5   0   7       96.05      109.21      5.61 o
  -3   0   7      286.13      236.13      6.88 o
  -1   0   7     3726.69     3219.60     47.36 o
   1   0   7      236.32      279.55      5.14 o
   3   0   7        5.33        4.28      2.07 o
   5   0   7      644.15      666.05     20.77 o
  -6   1   7       15.40       17.07      2.39 o
  -5   1   7       20.89       20.63      2.06 o
  -4   1   7      581.69      566.46      9.91 o
  -3   1   7      317.41      297.80      5.55 o
  -2   1   7      459.42      534.28      8.42 o
  -1   1   7      411.27      378.78      6.28 o
   0   1   7     1088.98      959.60     12.94 o
   1   1   7      922.44      909.57     10.63 o
   2   1   7       28.02       14.79      1.21 o
   3   1   7      407.18      384.87      5.27 o
   4   1   7       48.61       60.10      3.13 o
   5   1   7      193.82      190.41      6.72 o
   6   1   7      110.60      114.15      4.96 o
  -6   2   7      159.38      157.07     13.67 o
  -5   2   7       18.99       16.62      1.99 o
  -4   2   7       65.96       51.11      2.23 o
  -3   2   7       34.72       43.50      2.34 o
  -2   2   7     1376.19     1319.51     16.53 o
  -1   2   7      118.48      119.40      2.49 o
   0   2   7      263.51      227.09      3.50 o
   1   2   7      123.65      139.41      2.66 o
   2   2   7        0.17       -0.87      0.87 o
   3   2   7      194.55      196.19      3.29 o
   4   2   7       55.21       54.50      2.45 o
   5   2   7      113.53      142.75      5.32 o
   6   2   7      176.38      175.89      6.85 o
  -6   3   7        0.84        4.86      5.83 o
  -5   3   7       36.01       34.10      3.68 o
  -4   3   7       67.40       67.60      2.76 o
  -3   3   7      102.43       89.09      2.58 o
  -2   3   7      446.75      399.38      6.39 o
  -1   3   7     1335.69     1240.57     15.61 o
   0   3   7     3098.23     3002.70     35.37 o
   1   3   7      131.27      139.20      2.60 o
   2   3   7      549.55      483.66      6.28 o
   3   3   7       42.84       57.10      1.77 o
   4   3   7     1377.26     1374.95     18.02 o
   5   3   7        5.70        6.60      2.48 o
   6   3   7       56.85       56.30      4.29 o
  -6   4   7       16.34       14.48      4.58 o
  -5   4   7      197.97      193.03      5.44 o
  -4   4   7        1.17        1.67      1.24 o
  -3   4   7      432.56      438.06      6.73 o
  -2   4   7      204.82      190.25      3.70 o
  -1   4   7       16.39       10.48      1.20 o
   0   4   7        0.25        0.82      0.72 o
   1   4   7      420.41      523.39      7.72 o
   2   4   7       45.15       64.68      2.03 o
   3   4   7     2174.58     2152.08     24.19 o
   4   4   7      363.29      359.30      6.81 o
   5   4   7       40.57       35.59      3.38 o
   6   4   7       23.82       24.53      3.52 o
  -6   5   7        0.01       -1.12      4.10 o
  -5   5   7       28.88       32.04      2.55 o
  -4   5   7      244.49      231.52      5.03 o
  -3   5   7        0.06        2.47      1.54 o
  -2   5   7      696.54      687.54      8.77 o
  -1   5   7      502.61      592.43      8.57 o
   0   5   7       15.94       29.39      1.65 o
   1   5   7       39.19       30.47      1.71 o
   2   5   7        1.95        3.23      1.10 o
   3   5   7      138.07      151.28      3.37 o
   4   5   7      162.16      156.43      4.84 o
   5   5   7        9.58       13.40      3.10 o
   6   5   7        4.30        6.66      2.87 o
  -6   6   7       53.78       64.34      7.45 o
  -5   6   7        0.01        2.05      1.84 o
  -4   6   7      215.14      205.60      4.76 o
  -3   6   7      256.87      258.49      5.57 o
  -2   6   7      121.47      133.03      3.17 o
  -1   6   7       59.04       56.12      2.22 o
   0   6   7       24.20       25.81      1.84 o
   1   6   7      365.43      354.65      6.56 o
   2   6   7       94.45       92.15      2.76 o
   3   6   7      896.48      830.82     10.76 o
   4   6   7      243.78      242.57      6.57 o
   5   6   7        1.25        0.32      1.74 o
   6   6   7       50.34       56.99      5.62 o
  -6   7   7        0.33        2.63      2.06 o
  -5   7   7        0.04        1.30      2.21 o
  -4   7   7        0.07        1.11      1.86 o
  -3   7   7      369.96      356.31      7.11 o
  -2   7   7      677.01      713.83     10.34 o
  -1   7   7      200.98      204.49      4.43 o
   0   7   7        1.86        1.12      1.12 o
   1   7   7      103.33      116.93      3.35 o
   2   7   7      331.74      369.00      6.27 o
   3   7   7      143.73      146.88      3.96 o
   4   7   7      132.78      114.93      5.69 o
   5   7   7       37.88       41.01      3.65 o
   6   7   7       10.13        9.29      3.91 o
  -6   8   7       18.93       19.66      3.61 o
  -5   8   7        7.13        7.12      2.07 o
  -4   8   7       24.44       23.14      2.75 o
  -3   8   7      287.97      259.89      6.64 o
  -2   8   7       88.93       81.96      2.97 o
  -1   8   7      445.19      460.07      9.27 o
   0   8   7      413.61      420.91      7.30 o
   1   8   7       59.27       70.35      2.80 o
   2   8   7        4.14        2.50      1.46 o
   3   8   7      135.26      141.50      4.17 o
   4   8   7      139.18      137.10      5.82 o
   5   8   7        0.01        2.42      2.87 o
  -5   9   7       92.73      100.05      5.22 o
  -4   9   7        9.67       11.22      2.73 o
  -3   9   7      175.93      159.11      5.88 o
  -2   9   7      396.91      410.06      9.81 o
  -1   9   7       85.37       71.95      3.20 o
   0   9   7      647.18      615.87     13.45 o
   1   9   7      484.26      516.29      9.94 o
   2   9   7        7.83        5.36      2.01 o
   3   9   7      339.23      325.78      6.81 o
   4   9   7       16.20       18.30      3.18 o
   5   9   7      309.55      319.36     12.76 o
  -5  10   7       56.27       53.43      4.49 o
  -4  10   7       10.88       13.05      3.43 o
  -3  10   7       40.18       45.99      3.73 o
  -2  10   7        4.27        1.13      2.05 o
  -1  10   7       17.98       16.79      2.30 o
   0  10   7      230.25      215.50      6.01 o
   1  10   7      190.25      204.38      6.45 o
   2  10   7      170.81      166.81      6.02 o
   3  10   7       90.00       96.88      3.78 o
   4  10   7       49.49       49.08      4.38 o
   5  10   7        1.93       -1.13      2.82 o
  -5  11   7       28.88       32.57      4.66 o
  -4  11   7       14.80       12.51      3.51 o
  -3  11   7        0.38       -2.46      2.46 o
  -2  11   7       20.37       20.06      3.15 o
  -1  11   7      145.57      138.31      5.55 o
   0  11   7        8.20        6.10      2.49 o
   1  11   7       93.26       96.82      5.35 o
   2  11   7        0.04       -3.51      3.51 o
   3  11   7        5.03       10.50      3.09 o
   4  11   7        1.05        0.59      3.27 o
  -4  12   7       21.84       26.62      5.06 o
  -3  12   7       12.09       16.03      3.86 o
  -2  12   7       43.94       39.27      4.76 o
  -1  12   7       24.93       21.60      3.66 o
   0  12   7      371.08      377.53     10.75 o
   1  12   7       14.87        7.75      3.31 o
   2  12   7        0.93       -0.81      2.85 o
   3  12   7        2.91        6.25      2.85 o
   4  12   7       28.57       44.31      7.17 o
  -4  13   7        4.52        0.91      6.61 o
  -3  13   7       13.38       14.48      4.84 o
  -2  13   7        2.37        2.75      3.07 o
  -1  13   7        2.55       -2.02      3.01 o
   0  13   7       35.47       31.39      4.83 o
   1  13   7      152.20      158.78      7.23 o
   2  13   7       34.92       44.60      4.94 o
   3  13   7        1.24       -3.05      3.05 o
   4  13   7        0.38        0.05      6.81 o
  -3  14   7       46.11       52.84      6.73 o
  -2  14   7       35.07       40.11      4.83 o
  -1  14   7        0.66       -3.66      3.66 o
   0  14   7        0.16       -3.48      3.48 o
   1  14   7        4.02       10.21      4.82 o
   2  14   7        5.26        2.24      5.28 o
   3  14   7        6.64       12.09      3.75 o
  -2  15   7       24.79       32.34      4.76 o
  -1  15   7       52.37       58.30      6.85 o
   0  15   7       12.04       10.37      4.24 o
   1  15   7        1.77       -4.11      4.11 o
   2  15   7       25.52       31.79      6.66 o
  -1  16   7       33.91       28.78      6.16 o
   0  16   7       13.27        4.94      7.37 o
   1  16   7        0.99        2.83      5.02 o
  -6   0   8      153.01      172.95      8.18 o
  -4   0   8      270.53      247.94      8.53 o
  -2   0   8     1468.54     1708.57     25.00 o
   0   0   8     2420.12     2535.01     45.30 o
   2   0   8     8519.70     8728.75    137.01 o
   4   0   8       36.83       30.11      3.82 o
   6   0   8      231.15      242.70     11.80 o
  -6   1   8       97.55      104.56      5.26 o
  -5   1   8      185.34      186.40      5.52 o
  -4   1   8      203.53      206.57      5.75 o
  -3   1   8      266.93      257.17      5.18 o
  -2   1   8     2259.86     2290.40     23.22 o
  -1   1   8     2454.30     2506.11     27.37 o
   0   1   8      215.66      238.27      4.39 o
   1   1   8      229.46      214.24      3.64 o
   2   1   8     3618.92     3783.51     42.87 o
   3   1   8      660.06      666.32      8.28 o
   4   1   8     2031.61     2025.44     28.94 o
   5   1   8       31.38       26.48      3.33 o
   6   1   8        4.34        3.46      2.39 o
  -6   2   8        0.37       -0.29      1.95 o
  -5   2   8       49.36       35.44      2.59 o
  -4   2   8       17.55       20.25      1.79 o
  -3   2   8      797.33      748.89     11.60 o
  -2   2   8       24.94       32.92      1.27 o
  -1   2   8       69.74       44.02      1.66 o
   0   2   8      395.78      394.37      5.97 o
   1   2   8     1479.07     1588.57     17.87 o
   2   2   8      328.27      413.97      7.11 o
   3   2   8      512.87      482.19      6.21 o
   4   2   8      590.60      595.37      9.68 o
   5   2   8      524.97      536.57     11.54 o
   6   2   8        0.11       -2.55      2.55 o
  -6   3   8       31.79       33.44      3.28 o
  -5   3   8      116.80      110.60      4.08 o
  -4   3   8      169.81      166.85      4.54 o
  -3   3   8      118.71      106.78      2.76 o
  -2   3   8      200.41      227.41      3.48 o
  -1   3   8     2249.91     2225.04     28.46 o
   0   3   8       64.51       53.86      1.93 o
   1   3   8      201.94      161.03      3.10 o
   2   3   8      140.53      163.51      3.50 o
   3   3   8      230.99      228.10      3.93 o
   4   3   8      798.47      776.42     11.37 o
   5   3   8       55.55       67.71      4.29 o
   6   3   8        8.36        8.94      2.91 o
  -6   4   8        9.15        5.49      4.17 o
  -5   4   8        0.37        1.67      1.66 o
  -4   4   8      506.92      479.75      9.39 o
  -3   4   8      343.36      354.59      5.80 o
  -2   4   8      241.24      231.41      3.79 o
  -1   4   8     1917.66     2004.93     25.99 o
   0   4   8      889.21      914.89     12.16 o
   1   4   8      176.91      186.66      3.83 o
   2   4   8      190.30      179.78      3.49 o
   3   4   8       80.02       77.84      2.93 o
   4   4   8       69.11       74.98      3.12 o
   5   4   8        1.85       -0.49      2.08 o
   6   4   8      188.41      206.59      7.82 o
  -6   5   8       57.68       56.56      6.85 o
  -5   5   8        1.90        2.46      2.01 o
  -4   5   8       58.53       55.28      2.86 o
  -3   5   8      324.99      336.79      6.31 o
  -2   5   8     1287.84     1280.08     16.57 o
  -1   5   8        2.01        7.84      1.25 o
   0   5   8      670.89      720.77     10.81 o
   1   5   8      168.20      160.11      4.22 o
   2   5   8        3.51        5.54      1.15 o
   3   5   8       13.95       16.56      1.42 o
   4   5   8     1991.76     2022.60     30.56 o
   5   5   8       25.78       22.65      2.43 o
   6   5   8       38.00       39.01      4.73 o
  -6   6   8        1.07        1.36      2.13 o
  -5   6   8        2.71        5.69      1.84 o
  -4   6   8     1194.71     1203.76     18.30 o
  -3   6   8     1266.60     1300.57     18.39 o
  -2   6   8       84.17       90.54      3.54 o
  -1   6   8      365.97      377.34      6.37 o
   0   6   8       53.34       77.88      2.61 o
   1   6   8       26.18       21.48      1.78 o
   2   6   8       16.77       14.10      1.49 o
   3   6   8      178.76      160.99      3.75 o
   4   6   8       49.85       43.21      3.66 o
   5   6   8       38.80       34.30      2.92 o
   6   6   8        4.90        9.01      3.47 o
  -6   7   8       61.08       62.26      4.61 o
  -5   7   8      148.58      154.58      6.12 o
  -4   7   8      292.01      290.40      6.67 o
  -3   7   8      496.91      518.15     11.84 o
  -2   7   8       20.25       20.72      1.83 o
  -1   7   8       40.31       34.30      2.19 o
   0   7   8      404.96      477.34      7.76 o
   1   7   8        2.43        3.00      1.27 o
   2   7   8      495.59      485.22      7.69 o
   3   7   8     1747.60     1686.77     22.05 o
   4   7   8        0.04       -0.31      2.07 o
   5   7   8      202.20      224.26      9.78 o
  -5   8   8        0.82        1.33      2.22 o
  -4   8   8      445.80      477.14     10.74 o
  -3   8   8       36.12       36.30      3.09 o
  -2   8   8       52.81       55.32      3.80 o
  -1   8   8       43.88       44.58      2.67 o
   0   8   8        0.28       -0.86      1.23 o
   1   8   8        0.90       -1.26      1.26 o
   2   8   8      290.85      300.60      6.11 o
   3   8   8       88.55       93.25      3.55 o
   4   8   8       21.69       17.25      2.95 o
   5   8   8       67.07       59.55      4.83 o
  -5   9   8       11.48       11.37      3.09 o
  -4   9   8       69.72       72.16      4.90 o
  -3   9   8      247.28      221.49      6.95 o
  -2   9   8      749.16      724.20     11.83 o
  -1   9   8      274.75      264.38      6.10 o
   0   9   8       18.34       15.02      2.31 o
   1   9   8       94.73       95.17      3.70 o
   2   9   8      149.27      160.35      5.96 o
   3   9   8        0.19        0.68      1.68 o
   4   9   8      150.27      150.82      6.42 o
   5   9   8        0.94       -0.31      2.86 o
  -5  10   8       39.82       45.56      6.39 o
  -4  10   8       84.99       91.02      5.56 o
  -3  10   8        8.60        3.33      2.49 o
  -2  10   8       16.41        7.63      2.14 o
  -1  10   8       43.19       40.31      3.18 o
   0  10   8      114.11      118.72      4.93 o
   1  10   8       50.17       44.78      3.51 o
   2  10   8      840.27      854.16     16.24 o
   3  10   8       77.15       90.72      4.01 o
   4  10   8       15.70       21.58      3.82 o
   5  10   8        2.32        3.10      3.69 o
  -5  11   8       10.20        9.88      3.49 o
  -4  11   8       33.69       29.01      4.27 o
  -3  11   8       25.01       41.18      4.49 o
  -2  11   8      170.45      166.70      7.64 o
  -1  11   8      573.17      549.24     14.22 o
   0  11   8       28.27       29.57      3.31 o
   1  11   8      285.21      267.64      8.68 o
   2  11   8      242.53      225.74      8.77 o
   3  11   8      236.24      262.61      8.46 o
   4  11   8       33.66       24.28      6.01 o
  -4  12   8       16.09       23.33      5.68 o
  -3  12   8       35.30       36.49      4.58 o
  -2  12   8        9.26        0.90      2.88 o
  -1  12   8       86.35       75.37      5.16 o
   0  12   8      129.79      124.43      7.24 o
   1  12   8      284.81      298.24     10.08 o
   2  12   8        6.90        2.30      3.19 o
   3  12   8        1.90        3.25      2.76 o
   4  12   8       51.72       57.86      8.25 o
  -4  13   8       22.49       17.84      6.40 o
  -3  13   8        8.21       12.40      5.14 o
  -2  13   8       28.47       34.77      4.40 o
  -1  13   8       18.65       18.36      4.05 o
   0  13   8       19.77       21.27      4.45 o
   1  13   8        9.91        5.92      4.52 o
   2  13   8        4.34        5.64      3.50 o
   3  13   8       63.91       66.81      8.72 o
  -3  14   8       10.04       14.39      5.27 o
  -2  14   8       56.61       58.82      5.44 o
  -1  14   8        0.49       -3.63      3.74 o
   0  14   8        1.75        2.25      3.77 o
   1  14   8      157.18      163.46     14.42 o
   2  14   8      107.64      102.95      9.37 o
   3  14   8        0.31       -1.42      3.50 o
  -2  15   8       50.84       47.35      5.38 o
  -1  15   8       15.16       12.23      4.92 o
   0  15   8        0.59        0.59      3.91 o
   1  15   8        0.87        1.52      6.93 o
   2  15   8       12.59       17.54      5.25 o
  -1  16   8       55.52       59.21      7.50 o
   0  16   8       17.01       15.90      5.71 o
   1  16   8       42.70       32.75      8.06 o
  -5   0   9      992.65     1024.16     27.71 o
  -3   0   9      401.51      413.85     11.04 o
  -1   0   9     6650.99     6470.92     93.53 o
   1   0   9      267.56      231.68      5.20 o
   3   0   9      757.87      816.01     14.05 o
   5   0   9     1291.12     1345.02     37.35 o
  -6   1   9       26.51       23.48      3.01 o
  -5   1   9        0.18        1.03      2.02 o
  -4   1   9       17.76       20.84      1.93 o
  -3   1   9      268.84      224.61      4.89 o
  -2   1   9        8.61       11.76      1.02 o
  -1   1   9      430.75      437.01      5.91 o
   0   1   9      521.73      470.37      7.38 o
   1   1   9     1837.36     1886.84     21.97 o
   2   1   9     1110.13     1153.42     14.34 o
   3   1   9       37.13       29.08      1.54 o
   4   1   9      649.02      647.91     10.32 o
   5   1   9        0.39       -0.89      2.40 o
   6   1   9      109.69      105.51      5.07 o
  -6   2   9        2.51       -2.05      2.05 o
  -5   2   9        0.00        0.85      1.92 o
  -4   2   9      746.32      743.45     12.25 o
  -3   2   9      155.65      175.39      3.51 o
  -2   2   9       28.81       12.56      1.05 o
  -1   2   9      329.94      344.71      5.98 o
   0   2   9      356.79      336.44      6.06 o
   1   2   9     1190.59     1193.35     14.56 o
   2   2   9      735.53      807.83     10.67 o
   3   2   9       19.54       25.47      1.45 o
   4   2   9       16.40       12.33      1.82 o
   5   2   9       71.42       73.41      4.05 o
   6   2   9       21.88       26.16      3.65 o
  -6   3   9       60.01       62.24      3.61 o
  -5   3   9        1.07        1.56      1.75 o
  -4   3   9        2.14        4.91      1.98 o
  -3   3   9      236.75      217.14      4.25 o
  -2   3   9       85.12       93.29      2.70 o
  -1   3   9     1035.53     1084.34     14.93 o
   0   3   9       92.62      107.93      2.79 o
   1   3   9      117.18       88.40      2.73 o
   2   3   9      349.42      343.94      5.89 o
   3   3   9      853.75      879.68     10.73 o
   4   3   9      419.73      422.03      7.40 o
   5   3   9        4.59        7.21      2.39 o
   6   3   9       13.14       17.36      3.98 o
  -6   4   9        0.05       -0.73      2.10 o
  -5   4   9      117.03      111.31      4.40 o
  -4   4   9      434.83      422.23      8.73 o
  -3   4   9        1.32        3.76      1.30 o
  -2   4   9      328.73      350.69      5.46 o
  -1   4   9       19.63       31.63      1.94 o
   0   4   9       58.33       57.44      2.22 o
   1   4   9       92.26      110.37      2.97 o
   2   4   9       39.86       34.97      1.69 o
   3   4   9       42.23       38.90      1.91 o
   4   4   9       21.76       16.70      2.12 o
   5   4   9       43.70       48.18      3.20 o
   6   4   9        0.99        6.96      3.37 o
  -6   5   9       12.25       12.43      2.45 o
  -5   5   9       85.08       83.40      3.96 o
  -4   5   9       34.30       34.98      2.16 o
  -3   5   9     2100.73     2040.60     24.19 o
  -2   5   9      147.81      173.00      3.33 o
  -1   5   9      975.62      991.86     14.18 o
   0   5   9        4.72       17.73      1.80 o
   1   5   9      290.68      287.51      7.12 o
   2   5   9       75.42       71.21      2.46 o
   3   5   9     1096.96     1093.46     13.64 o
   4   5   9      303.52      293.10      8.79 o
   5   5   9       28.51       19.43      2.69 o
   6   5   9        4.45        9.37      3.68 o
  -6   6   9        0.12       -1.73      2.24 o
  -5   6   9       13.23        9.00      2.47 o
  -4   6   9      207.54      218.10      5.08 o
  -3   6   9        5.34        5.97      1.88 o
  -2   6   9      278.84      262.07      6.43 o
  -1   6   9      602.41      621.67     10.17 o
   0   6   9       20.54       20.20      1.91 o
   1   6   9      105.10       93.07      3.17 o
   2   6   9      270.27      275.82      5.19 o
   3   6   9        0.40       -1.49      1.49 o
   4   6   9      247.26      243.12      6.94 o
   5   6   9        9.45        9.12      2.28 o
   6   6   9        0.08        3.77      3.63 o
  -6   7   9      104.19      105.43      5.80 o
  -5   7   9       32.96       34.55      3.04 o
  -4   7   9        1.09        1.87      2.09 o
  -3   7   9        3.09       -0.35      1.72 o
  -2   7   9     2269.68     2239.75     28.01 o
  -1   7   9        0.45       -0.20      1.12 o
   0   7   9       77.53       91.92      3.08 o
   1   7   9       70.65       88.70      3.59 o
   2   7   9      139.19      136.70      3.70 o
   3   7   9      311.23      318.94      6.70 o
   4   7   9        7.48       13.22      2.72 o
   5   7   9       50.80       53.02      4.24 o
  -5   8   9       93.28      112.51      6.37 o
  -4   8   9      253.81      259.63      8.16 o
  -3   8   9      872.15      853.95     16.22 o
  -2   8   9        0.37        0.52      1.83 o
  -1   8   9      131.90      137.24      4.10 o
   0   8   9        3.41       -0.58      1.29 o
   1   8   9      166.20      150.77      4.41 o
   2   8   9      119.17      108.35      4.29 o
   3   8   9       29.38       25.59      2.40 o
   4   8   9        4.22        2.41      2.50 o
   5   8   9       31.50       32.79      4.07 o
  -5   9   9        2.52       -2.60      2.60 o
  -4   9   9       50.01       43.44      3.89 o
  -3   9   9       28.03       35.59      3.51 o
  -2   9   9      558.50      576.22     10.77 o
  -1   9   9      271.96      272.96      7.07 o
   0   9   9        1.20        2.16      1.75 o
   1   9   9       57.17       67.91      3.29 o
   2   9   9       29.08       21.57      2.58 o
   3   9   9       58.93       55.62      3.43 o
   4   9   9       34.65       42.64      4.17 o
   5   9   9        0.11       -1.09      2.95 o
  -5  10   9       98.62      106.76      6.02 o
  -4  10   9        1.27       -1.78      2.80 o
  -3  10   9        5.49        3.04      2.40 o
  -2  10   9       16.35       24.00      2.67 o
  -1  10   9       91.06       91.46      4.50 o
   0  10   9       39.64       33.72      3.16 o
   1  10   9      148.97      127.26      6.80 o
   2  10   9       58.55       66.32      4.68 o
   3  10   9      211.99      232.09      7.12 o
   4  10   9       35.37       38.59      4.59 o
   5  10   9       98.79      116.01      9.58 o
  -4  11   9       34.07       45.47      4.87 o
  -3  11   9        5.14        2.31      2.91 o
  -2  11   9        7.63        1.80      2.41 o
  -1  11   9        0.71        2.78      2.75 o
   0  11   9       99.20      119.56      5.96 o
   1  11   9       45.87       50.24      4.45 o
   2  11   9       12.39        9.42      3.46 o
   3  11   9      107.34      109.66      5.73 o
   4  11   9       73.24       68.65      7.98 o
  -4  12   9       69.92       74.90      7.90 o
  -3  12   9        4.01        6.55      4.09 o
  -2  12   9        0.10       -2.20      2.78 o
  -1  12   9       39.42       31.07      4.36 o
   0  12   9        9.81       -1.83      5.80 o
   1  12   9        0.45       -2.71      2.71 o
   2  12   9       60.80       69.65      5.64 o
   3  12   9       78.56       75.41      5.15 o
   4  12   9       35.21       30.59      6.89 o
  -4  13   9        2.02        1.41      6.76 o
  -3  13   9       42.10       51.81      8.01 o
  -2  13   9       48.33       51.59      5.05 o
  -1  13   9        1.51        0.19      3.13 o
   0  13   9      160.27      150.41      8.18 o
   1  13   9        0.52       -3.37      3.37 o
   2  13   9        1.53       -3.11      3.11 o
   3  13   9      210.39      234.41      9.49 o
  -3  14   9        0.18        2.31      5.68 o
  -2  14   9        0.25        2.99      3.41 o
  -1  14   9       83.13       79.50      8.57 o
   0  14   9      325.16      342.21     12.68 o
   1  14   9       31.81       31.90      6.03 o
   2  14   9        0.25        2.35      4.24 o
   3  14   9       29.64       34.79      5.33 o
  -2  15   9        0.08       -3.69      3.69 o
  -1  15   9        2.01        0.56      4.45 o
   0  15   9       27.53       17.29      4.87 o
   1  15   9        0.97       -3.96      3.96 o
   2  15   9        0.37        0.58      4.60 o
   0  16   9       44.75       37.95      9.23 o
  -6   0  10       10.57        8.71      3.43 o
  -4   0  10      295.65      267.70      8.77 o
  -2   0  10     4817.05     4899.38     74.37 o
   0   0  10      116.79      107.16      3.81 o
   2   0  10       75.78      102.01      3.60 o
   4   0  10       32.56       30.50      2.50 o
   6   0  10       54.34       50.57      6.42 o
  -6   1  10       55.82       60.84      3.79 o
  -5   1  10      183.05      205.44      6.49 o
  -4   1  10      143.54      125.20      4.09 o
  -3   1  10      278.33      275.15      6.25 o
  -2   1  10        5.17        3.39      1.24 o
  -1   1  10      380.90      385.10      5.23 o
   0   1  10       81.33       65.80      2.35 o
   1   1  10      354.66      356.67      5.49 o
   2   1  10      210.17      200.28      3.49 o
   3   1  10        0.16       -1.02      1.02 o
   4   1  10        6.42        6.49      1.41 o
   5   1  10      140.89      153.72      7.26 o
   6   1  10       22.07       28.26      4.05 o
  -6   2  10       80.01       88.97      4.41 o
  -5   2  10      165.24      158.94      5.56 o
  -4   2  10       65.14       64.78      3.22 o
  -3   2  10      150.98      135.14      3.18 o
  -2   2  10      642.43      658.56      8.06 o
  -1   2  10       18.01       19.30      1.26 o
   0   2  10        6.12       13.57      1.26 o
   1   2  10      456.45      496.93      8.55 o
   2   2  10      942.58     1046.25     14.08 o
   3   2  10     1540.98     1530.82     16.68 o
   4   2  10       25.73       30.90      2.31 o
   5   2  10      219.44      211.73      9.76 o
   6   2  10        0.47        5.72      2.66 o
  -6   3  10        8.63        3.74      2.39 o
  -5   3  10      210.54      212.84      7.18 o
  -4   3  10     1242.24     1270.82     20.74 o
  -3   3  10      382.18      378.69      6.30 o
  -2   3  10      146.39      146.56      3.07 o
  -1   3  10        8.52       21.11      1.53 o
   0   3  10      401.87      430.88      6.78 o
   1   3  10     1403.67     1412.40     18.19 o
   2   3  10       48.56       58.59      2.34 o
   3   3  10      325.18      334.52      5.76 o
   4   3  10        2.07        3.73      1.65 o
   5   3  10      121.56      117.49      5.11 o
   6   3  10        0.33       -0.60      3.64 o
  -6   4  10       38.47       38.00      3.38 o
  -5   4  10      144.37      135.05      5.10 o
  -4   4  10       18.09       11.03      2.27 o
  -3   4  10      351.03      356.80      6.31 o
  -2   4  10      525.66      519.03      9.19 o
  -1   4  10      352.24      330.96      6.06 o
   0   4  10        3.48       -1.03      1.03 o
   1   4  10        5.40       12.68      1.48 o
   2   4  10       33.72       22.41      1.63 o
   3   4  10      363.77      348.11      5.74 o
   4   4  10       32.51       35.43      2.77 o
   5   4  10        0.20       -0.15      1.72 o
   6   4  10        5.76        6.62      3.50 o
  -6   5  10        6.18        0.19      2.38 o
  -5   5  10       48.61       48.22      3.51 o
  -4   5  10       14.89       11.69      1.94 o
  -3   5  10       79.79       82.55      4.22 o
  -2   5  10      123.27      123.63      3.01 o
  -1   5  10        0.17       -0.86      1.07 o
   0   5  10        0.19        1.20      1.17 o
   1   5  10      230.20      274.35      5.65 o
   2   5  10      658.17      630.58      9.69 o
   3   5  10      389.41      400.81      6.88 o
   4   5  10      753.58      715.67     13.71 o
   5   5  10       39.51       42.35      5.76 o
   6   5  10       53.09       58.08      7.98 o
  -6   6  10       19.05       21.02      3.71 o
  -5   6  10       12.46        9.15      2.61 o
  -4   6  10      288.33      279.36      6.11 o
  -3   6  10       74.85       80.77      3.09 o
  -2   6  10       38.54       39.93      2.04 o
  -1   6  10      205.34      172.82      5.21 o
   0   6  10       87.58       79.99      3.25 o
   1   6  10        0.48       -0.01      1.21 o
   2   6  10      140.67      148.17      4.18 o
   3   6  10      674.89      645.62     10.14 o
   4   6  10      160.29      160.12      6.20 o
   5   6  10        4.77        5.78      2.76 o
  -6   7  10       15.53       20.91      3.67 o
  -5   7  10       42.83       45.14      4.43 o
  -4   7  10       64.20       65.52      3.37 o
  -3   7  10        8.11        5.76      2.03 o
  -2   7  10        2.01        6.34      1.56 o
  -1   7  10      220.94      228.24      4.94 o
   0   7  10       12.37       17.34      2.17 o
   1   7  10       58.76       58.50      2.82 o
   2   7  10      165.87      183.17      4.98 o
   3   7  10      364.53      347.61      7.18 o
   4   7  10       51.16       51.47      4.03 o
   5   7  10      262.03      270.44      8.62 o
  -5   8  10       44.09       43.65      3.62 o
  -4   8  10      143.26      157.22      6.24 o
  -3   8  10      452.07      459.63     10.40 o
  -2   8  10      418.89      419.01      9.03 o
  -1   8  10       22.66       37.55      2.62 o
   0   8  10        3.65        2.89      1.39 o
   1   8  10       15.91       11.16      2.07 o
   2   8  10       86.92       84.94      3.78 o
   3   8  10      251.41      242.38      5.93 o
   4   8  10      109.23      124.97      6.33 o
   5   8  10       17.48       19.70      4.14 o
  -5   9  10        1.79        4.55      2.60 o
  -4   9  10       91.07      102.27      5.29 o
  -3   9  10       74.03       79.01      4.42 o
  -2   9  10       82.24       68.70      3.58 o
  -1   9  10       28.68       30.06      2.82 o
   0   9  10        1.57        0.63      1.68 o
   1   9  10        0.00        1.10      2.06 o
   2   9  10       93.85       96.08      4.39 o
   3   9  10       35.58       38.98      3.47 o
   4   9  10        2.89        2.36      2.60 o
   5   9  10       22.03       17.53      4.52 o
  -5  10  10       21.19       21.04      3.47 o
  -4  10  10        0.28       -1.77      2.81 o
  -3  10  10       65.93       74.36      4.52 o
  -2  10  10      138.19      141.78      5.47 o
  -1  10  10       14.96       14.42      2.82 o
   0  10  10      146.75      157.17      5.34 o
   1  10  10        5.80        1.03      2.68 o
   2  10  10      749.63      696.88     15.85 o
   3  10  10       15.17       11.33      3.24 o
   4  10  10       79.69       67.64      6.52 o
  -4  11  10        4.56        8.99      4.19 o
  -3  11  10        2.96       -3.05      3.05 o
  -2  11  10        3.58        5.76      3.02 o
  -1  11  10       78.67       85.38      5.17 o
   0  11  10      380.51      368.10      9.51 o
   1  11  10      122.13      107.22      5.86 o
   2  11  10        4.90        1.63      3.08 o
   3  11  10        2.39        1.61      2.67 o
   4  11  10       66.24       69.08      8.23 o
  -4  12  10        0.54       -4.29      4.32 o
  -3  12  10      123.67      125.15     11.53 o
  -2  12  10      109.40      100.70      6.07 o
  -1  12  10       59.54       52.31      5.09 o
   0  12  10      115.88      117.67      7.20 o
   1  12  10      148.12      154.73      8.15 o
   2  12  10       65.82       59.59      7.31 o
   3  12  10        3.63       -0.13      2.94 o
   4  12  10        0.00        0.63      4.72 o
  -3  13  10        3.20        4.68      5.16 o
  -2  13  10        0.12        6.17      3.31 o
  -1  13  10       43.21       47.62      5.18 o
   0  13  10       79.08       95.11      6.87 o
   1  13  10       14.79       14.05      4.34 o
   2  13  10        0.15       -1.78      3.36 o
   3  13  10       29.55       20.59      4.25 o
  -3  14  10       48.24       39.48      9.05 o
  -2  14  10       86.58       91.73      6.49 o
  -1  14  10       38.31       33.63      5.92 o
   0  14  10        0.08        1.16      3.77 o
   1  14  10        3.03        8.28      4.69 o
   2  14  10        0.39        2.57      4.51 o
  -2  15  10       12.02       12.60      5.97 o
  -1  15  10       24.04       23.54      5.74 o
   0  15  10        8.88        7.97      7.53 o
   1  15  10       46.69       44.67      6.93 o
  -5   0  11       51.07       55.04      5.36 o
  -3   0  11      103.59      100.74      3.82 o
  -1   0  11        0.05       -0.73      1.19 o
   1   0  11     1923.87     2087.56     29.36 o
   3   0  11      497.50      489.10     10.85 o
   5   0  11       14.06        9.64      7.79 o
  -6   1  11        2.48       -0.65      2.37 o
  -5   1  11      368.22      348.57      9.10 o
  -4   1  11       22.41       18.42      3.09 o
  -3   1  11      249.29      281.02      4.84 o
  -2   1  11      151.84      198.82      3.53 o
  -1   1  11      188.13      233.12      4.18 o
   0   1  11       53.47       49.81      2.17 o
   1   1  11     2024.15     2300.68     26.71 o
   2   1  11       27.05       24.54      1.50 o
   3   1  11      111.88      112.83      2.90 o
   4   1  11       64.75       72.54      3.64 o
   5   1  11      194.04      201.97      9.71 o
   6   1  11        0.01        2.23      2.96 o
  -6   2  11       37.04       36.35      3.39 o
  -5   2  11       62.50       61.43      3.98 o
  -4   2  11     1053.69     1022.04     17.32 o
  -3   2  11       21.04       27.16      1.73 o
  -2   2  11     3874.86     3878.83     40.48 o
  -1   2  11      400.55      439.36      6.20 o
   0   2  11     2224.22     2341.75     30.38 o
   1   2  11        8.45        5.71      1.15 o
   2   2  11      718.13      691.54      9.63 o
   3   2  11       10.71       10.59      1.30 o
   4   2  11        0.03       -1.24      1.24 o
   5   2  11       45.44       45.99      4.04 o
   6   2  11       84.70       94.43      6.65 o
  -6   3  11       72.67       67.07      4.16 o
  -5   3  11       46.81       41.70      3.20 o
  -4   3  11      544.51      556.13     10.91 o
  -3   3  11      178.58      168.64      3.96 o
  -2   3  11     1123.53     1118.38     13.49 o
  -1   3  11      109.69       91.70      2.79 o
   0   3  11      247.19      257.93      4.90 o
   1   3  11      231.49      238.64      4.97 o
   2   3  11      234.64      210.63      4.40 o
   3   3  11      152.87      151.64      3.94 o
   4   3  11      735.10      743.77     11.27 o
   5   3  11        4.69        3.72      1.94 o
   6   3  11        0.00        4.20      3.41 o
  -6   4  11        8.88        6.23      2.62 o
  -5   4  11       94.68       89.96      4.32 o
  -4   4  11       31.88       32.93      2.89 o
  -3   4  11     2019.48     2001.60     25.43 o
  -2   4  11        6.07        3.26      1.13 o
  -1   4  11        7.64       10.82      1.43 o
   0   4  11        3.25        0.62      1.10 o
   1   4  11      237.79      256.27      5.33 o
   2   4  11      218.25      206.94      4.31 o
   3   4  11     2546.63     2541.87     27.57 o
   4   4  11      841.66      818.62     12.60 o
   5   4  11        2.98        3.61      2.49 o
   6   4  11        4.79        7.31      3.63 o
  -6   5  11       27.75       25.09      3.31 o
  -5   5  11      495.33      507.19     14.62 o
  -4   5  11      258.13      256.31      5.61 o
  -3   5  11       49.51       57.69      2.93 o
  -2   5  11       58.03       57.76      2.19 o
  -1   5  11       46.34       41.27      2.13 o
   0   5  11      170.34      180.09      4.80 o
   1   5  11        6.01       12.36      1.50 o
   2   5  11       34.16       36.92      2.29 o
   3   5  11      271.41      267.36      5.67 o
   4   5  11       51.70       62.40      4.12 o
   5   5  11       87.47       92.59      7.77 o
  -6   6  11        4.84        6.04      3.09 o
  -5   6  11        1.38        2.54      2.71 o
  -4   6  11      420.34      441.46      9.52 o
  -3   6  11       12.08        9.83      1.97 o
  -2   6  11        0.67       -1.21      1.46 o
  -1   6  11        8.56        6.89      1.44 o
   0   6  11        2.06        0.15      1.09 o
   1   6  11       24.72       17.04      1.96 o
   2   6  11       59.07       66.58      2.88 o
   3   6  11      183.23      184.07      5.03 o
   4   6  11       40.81       43.98      4.52 o
   5   6  11        6.06        1.87      2.76 o
  -5   7  11        0.04       -0.55      3.28 o
  -4   7  11       94.19       95.63      4.40 o
  -3   7  11        7.47        2.11      1.96 o
  -2   7  11      802.83      823.96     12.82 o
  -1   7  11        4.65        3.13      1.33 o
   0   7  11       12.83        9.93      2.07 o
   1   7  11      186.68      187.36      4.95 o
   2   7  11     1384.52     1405.60     20.49 o
   3   7  11        0.08        1.90      1.75 o
   4   7  11      110.50      116.76      5.59 o
   5   7  11       47.97       52.07      3.93 o
  -5   8  11       29.14       34.77      3.46 o
  -4   8  11       71.33       77.99      4.13 o
  -3   8  11       46.89       46.93      3.33 o
  -2   8  11      717.42      674.48     15.53 o
  -1   8  11      323.56      344.94      6.60 o
   0   8  11       65.74       67.12      3.20 o
   1   8  11      148.87      154.72      5.01 o
   2   8  11      930.77      934.76     15.00 o
   3   8  11      128.55      116.67      4.64 o
   4   8  11      157.50      168.02      6.92 o
   5   8  11        2.52        6.46      3.17 o
  -5   9  11      265.80      280.32     12.65 o
  -4   9  11        6.89        3.87      2.51 o
  -3   9  11       27.14       27.40      2.91 o
  -2   9  11        0.77        2.37      1.84 o
  -1   9  11      534.27      528.47      9.76 o
   0   9  11        2.69       -1.21      1.74 o
   1   9  11      615.59      586.18     13.70 o
   2   9  11        0.97       -2.41      2.41 o
   3   9  11        8.76        4.83      2.61 o
   4   9  11       15.86       11.31      4.22 o
   5   9  11       52.00       57.51     15.69 o
  -5  10  11        1.97        1.07      2.78 o
  -4  10  11       30.38       32.33      3.78 o
  -3  10  11      431.08      451.14     11.35 o
  -2  10  11       52.40       49.41      3.94 o
  -1  10  11       78.65       72.98      4.49 o
   0  10  11      191.19      203.77      6.79 o
   1  10  11        5.94        0.40      2.66 o
   2  10  11       31.59       36.18      4.07 o
   3  10  11        7.21        8.50      2.91 o
   4  10  11        9.87       11.42      4.36 o
  -4  11  11       88.06       72.09      9.77 o
  -3  11  11       57.57       44.00      4.53 o
  -2  11  11      180.06      192.62      7.99 o
  -1  11  11      293.64      271.47      8.04 o
   0  11  11       42.26       47.17      4.52 o
   1  11  11      136.20      121.79      6.25 o
   2  11  11       43.51       52.77      4.72 o
   3  11  11        1.28        0.21      2.65 o
   4  11  11       26.41       30.48      6.99 o
  -4  12  11        0.05       -4.94      4.94 o
  -3  12  11      132.91      138.49     10.86 o
  -2  12  11       20.31       16.98      3.71 o
  -1  12  11       26.55       29.70      4.64 o
   0  12  11       63.36       70.83      6.10 o
   1  12  11        6.56        7.08      3.82 o
   2  12  11      216.57      220.32      9.47 o
   3  12  11       15.22       18.27      3.72 o
  -3  13  11       32.74       32.57      7.26 o
  -2  13  11        0.49       -3.04      3.04 o
  -1  13  11       10.89        6.98      4.34 o
   0  13  11        6.40        1.57      3.64 o
   1  13  11       76.96       77.83      6.57 o
   2  13  11       18.81       22.93      5.87 o
   3  13  11       88.02       94.09      6.63 o
  -2  14  11       10.66        9.76      3.85 o
  -1  14  11       11.23       15.58      5.16 o
   0  14  11        1.44        0.04      3.61 o
   1  14  11       15.76        5.01      4.53 o
   2  14  11        1.18        0.80      6.79 o
  -1  15  11        4.76        2.95      4.54 o
   0  15  11        6.10       10.07      6.33 o
   1  15  11        6.16        1.89      4.85 o
  -6   0  12        6.82        5.36      3.81 o
  -4   0  12       81.20       74.98      4.98 o
  -2   0  12      298.55      376.45      9.44 o
   0   0  12       57.80       59.15      3.14 o
   2   0  12      716.69      707.67     14.01 o
   4   0  12        2.87        0.83      1.96 o
   6   0  12       34.75       45.60      9.79 o
  -6   1  12       56.44       64.18      4.30 o
  -5   1  12      161.71      168.36      6.43 o
  -4   1  12       27.25       19.86      2.46 o
  -3   1  12      431.72      438.13      6.68 o
  -2   1  12      438.61      455.36      6.26 o
  -1   1  12       32.81       61.23      2.18 o
   0   1  12        0.06        0.61      0.78 o
   1   1  12      868.58      910.67     12.56 o
   2   1  12      284.94      283.61      4.73 o
   3   1  12       16.28        8.93      1.34 o
   4   1  12      308.13      306.58      5.69 o
   5   1  12        5.92        6.15      2.79 o
   6   1  12       32.47       39.05      5.28 o
  -6   2  12        0.54       -1.39      2.53 o
  -5   2  12        1.09       -1.12      2.80 o
  -4   2  12        0.01        2.23      2.20 o
  -3   2  12        4.71        6.18      1.36 o
  -2   2  12       27.16       28.55      1.91 o
  -1   2  12      246.97      204.11      3.73 o
   0   2  12      195.99      216.24      4.74 o
   1   2  12       34.24       31.00      3.12 o
   2   2  12       44.07       35.08      1.97 o
   3   2  12      162.69      151.06      3.66 o
   4   2  12       45.17       38.27      2.41 o
   5   2  12       69.86       78.54      4.04 o
   6   2  12        6.42       12.86      4.14 o
  -6   3  12       24.57       22.29      3.22 o
  -5   3  12        9.39        6.65      2.53 o
  -4   3  12        0.13       -0.54      2.02 o
  -3   3  12      604.28      570.32      8.90 o
  -2   3  12        5.26        2.42      1.02 o
  -1   3  12      213.18      218.12      4.20 o
   0   3  12       60.27       63.24      2.44 o
   1   3  12      607.39      587.79     10.36 o
   2   3  12        2.22        3.96      1.29 o
   3   3  12        0.93        0.68      1.35 o
   4   3  12      222.98      231.65      5.83 o
   5   3  12       12.57       15.09      2.80 o
   6   3  12        2.19        0.67      5.24 o
  -6   4  12       34.98       24.11      3.38 o
  -5   4  12        4.34        3.60      2.37 o
  -4   4  12      238.35      261.38      6.06 o
  -3   4  12      943.17      924.29     13.32 o
  -2   4  12        9.14        5.57      1.18 o
  -1   4  12       97.20      107.12      3.21 o
   0   4  12      879.12      852.91     14.39 o
   1   4  12        4.43        2.67      1.23 o
   2   4  12      246.05      243.97      4.62 o
   3   4  12      127.99      130.99      3.73 o
   4   4  12      163.43      162.98      5.05 o
   5   4  12        1.64        3.34      2.58 o
  -6   5  12       19.60       18.55      3.56 o
  -5   5  12       59.09       54.82      3.89 o
  -4   5  12       97.06       83.96      3.31 o
  -3   5  12      159.02      162.72      4.51 o
  -2   5  12       60.39       56.78      2.20 o
  -1   5  12        6.76        4.55      1.34 o
   0   5  12      105.12      126.32      4.80 o
   1   5  12      399.29      440.14      9.52 o
   2   5  12      208.23      216.88      4.71 o
   3   5  12        0.66        3.99      1.80 o
   4   5  12       24.52       21.41      2.19 o
   5   5  12       13.92       14.17      3.71 o
  -5   6  12       29.50       35.63      4.69 o
  -4   6  12      551.81      563.64     11.28 o
  -3   6  12      865.81      839.85     14.27 o
  -2   6  12       32.40       33.61      2.25 o
  -1   6  12      114.85      128.22      3.73 o
   0   6  12       51.67       63.47      3.16 o
   1   6  12       22.28       29.01      2.10 o
   2   6  12      518.03      504.23      8.71 o
   3   6  12       34.70       39.35      2.80 o
   4   6  12       10.71        9.96      2.11 o
   5   6  12        0.46        3.02      3.12 o
  -5   7  12      122.63      119.12      6.81 o
  -4   7  12        0.01        1.87      2.47 o
  -3   7  12       71.17       77.23      4.17 o
  -2   7  12      447.61      426.09      7.94 o
  -1   7  12        3.60        3.29      1.45 o
   0   7  12       11.71       10.14      1.59 o
   1   7  12      159.87      140.67      4.44 o
   2   7  12      207.38      220.83      5.90 o
   3   7  12       31.25       32.38      2.95 o
   4   7  12        0.19       -1.78      1.78 o
   5   7  12        0.31        1.54      2.56 o
  -5   8  12        2.14        4.32      3.20 o
  -4   8  12       25.56       27.08      3.54 o
  -3   8  12        4.81        3.68      2.60 o
  -2   8  12       17.33       19.09      2.90 o
  -1   8  12      228.24      217.32      6.11 o
   0   8  12       27.17       22.35      2.74 o
   1   8  12       45.53       44.68      3.55 o
   2   8  12      299.01      291.02      8.08 o
   3   8  12        1.73        2.59      2.16 o
   4   8  12        2.56        3.38      2.24 o
   5   8  12       50.87       44.59      8.37 o
  -5   9  12       47.78       60.09      4.80 o
  -4   9  12       26.74       44.27      4.46 o
  -3   9  12        1.07        2.40      2.22 o
  -2   9  12       96.12       86.41      4.09 o
  -1   9  12       89.63       90.35      4.14 o
   0   9  12       85.76       87.13      4.49 o
   1   9  12      238.36      239.42      8.16 o
   2   9  12       99.92       95.96      4.94 o
   3   9  12       91.79       82.91      5.05 o
   4   9  12      111.38      130.87      9.50 o
  -4  10  12        1.57        2.35      2.93 o
  -3  10  12       25.97       24.64      3.72 o
  -2  10  12        3.12        3.44      2.33 o
  -1  10  12       40.78       49.90      3.90 o
   0  10  12      223.44      196.56     10.71 o
   1  10  12       22.36       24.84      3.76 o
   2  10  12      368.77      357.26     10.43 o
   3  10  12       52.10       47.47      4.25 o
   4  10  12        1.63        3.72      4.22 o
  -4  11  12        0.10        3.47      3.63 o
  -3  11  12       12.89       12.74      5.19 o
  -2  11  12       45.63       52.05      4.26 o
  -1  11  12      495.44      444.53     11.26 o
   0  11  12       34.62       17.55      6.17 o
   1  11  12        7.46        6.18      3.68 o
   2  11  12        6.63        6.17      3.21 o
   3  11  12       20.87       29.24      3.96 o
   4  11  12       27.22       27.45      6.38 o
  -4  12  12       25.88       50.28     13.09 o
  -3  12  12       13.04       15.15      4.47 o
  -2  12  12       21.51       30.78      3.82 o
  -1  12  12      130.90      125.34      6.34 o
   0  12  12      209.91      212.80      9.62 o
   1  12  12       70.21       84.55      6.92 o
   2  12  12        5.73        8.45      3.49 o
   3  12  12        1.02        2.48      3.21 o
  -3  13  12        0.00       -2.47      4.27 o
  -2  13  12        6.35        6.50      3.04 o
  -1  13  12       71.80       69.37      7.62 o
   0  13  12        8.30        8.89      4.13 o
   1  13  12       28.50       17.18      4.71 o
   2  13  12       35.42       36.89      5.39 o
   3  13  12        3.55        9.91      3.87 o
  -2  14  12        2.16        1.57      3.86 o
  -1  14  12       15.71        6.37      4.80 o
   0  14  12       25.02       29.30      5.23 o
   1  14  12        0.26       -0.13      4.57 o
   2  14  12       91.16       97.74      8.71 o
  -1  15  12       10.76       19.23      5.58 o
   0  15  12       54.46       58.48      7.48 o
  -5   0  13      787.25      786.59     24.06 o
  -3   0  13      100.31       86.11      3.21 o
  -1   0  13     3299.78     3359.48     54.73 o
   1   0  13     1242.69     1149.60     18.74 o
   3   0  13       16.72       21.81      2.41 o
   5   0  13       10.04       17.06      4.87 o
  -6   1  13       24.84       32.13      3.73 o
  -5   1  13      290.12      297.47      8.98 o
  -4   1  13      279.76      285.31      7.62 o
  -3   1  13      582.74      620.27      9.07 o
  -2   1  13       21.33       21.68      1.49 o
  -1   1  13      257.70      224.87      5.06 o
   0   1  13       81.95       71.69      2.79 o
   1   1  13       93.78       85.61      2.76 o
   2   1  13      378.91      379.77      6.09 o
   3   1  13      174.72      163.20      3.87 o
   4   1  13       98.59       90.44      3.75 o
   5   1  13        0.01        2.84      3.17 o
  -6   2  13       86.02       79.80      4.95 o
  -5   2  13       82.77       84.15      5.11 o
  -4   2  13      105.61       97.16      4.93 o
  -3   2  13      147.71      146.72      3.88 o
  -2   2  13      523.76      530.70      7.48 o
  -1   2  13       14.38       17.11      1.58 o
   0   2  13       78.03       79.65      2.95 o
   1   2  13        4.60        4.18      1.27 o
   2   2  13      241.52      231.54      5.03 o
   3   2  13        0.13        0.36      1.23 o
   4   2  13      209.60      199.12      6.59 o
   5   2  13        2.01        1.74      2.29 o
  -6   3  13       28.58       31.54      3.71 o
  -5   3  13       56.88       54.81      4.21 o
  -4   3  13        0.23       -0.43      1.99 o
  -3   3  13      108.95      108.86      4.75 o
  -2   3  13       10.64       10.45      1.30 o
  -1   3  13       42.68       39.20      1.88 o
   0   3  13       71.59       70.68      2.87 o
   1   3  13      413.82      458.39      8.81 o
   2   3  13       72.16       74.54      2.92 o
   3   3  13       22.60       22.45      1.99 o
   4   3  13       52.15       50.71      2.94 o
   5   3  13       14.22       12.52      2.79 o
  -6   4  13       14.12        6.71      3.04 o
  -5   4  13       19.01       13.12      4.44 o
  -4   4  13        4.13        3.08      1.64 o
  -3   4  13      459.27      442.21      7.74 o
  -2   4  13       67.94       74.10      2.66 o
  -1   4  13      110.07       95.48      3.16 o
   0   4  13      229.90      242.36      4.87 o
   1   4  13      185.10      191.53      4.69 o
   2   4  13      112.94      108.34      3.14 o
   3   4  13       61.77       74.21      3.56 o
   4   4  13       41.27       33.59      2.49 o
   5   4  13        3.74        4.50      2.77 o
  -5   5  13       14.90       14.80      2.99 o
  -4   5  13        9.19        9.18      1.94 o
  -3   5  13     1224.54     1234.59     17.15 o
  -2   5  13      108.27      100.10      3.98 o
  -1   5  13      372.87      390.95      7.03 o
   0   5  13       77.25       86.33      3.34 o
   1   5  13       26.50       23.90      2.00 o
   2   5  13       70.54       82.29      3.38 o
   3   5  13      939.79      943.15     17.62 o
   4   5  13       22.83       15.89      2.09 o
   5   5  13       28.85       29.57      3.85 o
  -5   6  13        0.65        3.60      3.08 o
  -4   6  13        4.62       10.23      2.25 o
  -3   6  13        1.44        3.50      2.13 o
  -2   6  13      793.85      747.73     10.79 o
  -1   6  13        3.98        0.64      1.43 o
   0   6  13       54.84       53.05      3.06 o
   1   6  13      131.43      130.10      4.12 o
   2   6  13       69.54       60.20      3.25 o
   3   6  13      362.92      364.69      8.33 o
   4   6  13      138.36      137.46      4.56 o
   5   6  13       11.57       18.39      4.22 o
  -5   7  13       46.50       51.28      5.20 o
  -4   7  13      414.21      430.71     14.18 o
  -3   7  13        0.05       -2.05      2.05 o
  -2   7  13      339.41      343.54      8.45 o
  -1   7  13       51.16       53.50      3.01 o
   0   7  13       33.02       28.27      2.61 o
   1   7  13       32.28       41.82      3.07 o
   2   7  13      645.16      663.21     12.53 o
   3   7  13      197.33      192.11     10.57 o
   4   7  13        2.85        5.89      2.10 o
   5   7  13       41.97       45.54      4.71 o
  -5   8  13       17.85       12.45      3.25 o
  -4   8  13        7.54        3.17      2.85 o
  -3   8  13        0.43       -1.35      2.16 o
  -2   8  13       27.31       24.86      2.69 o
  -1   8  13       19.98       20.51      2.69 o
   0   8  13        0.05       -1.42      1.95 o
   1   8  13      524.50      555.70     13.32 o
   2   8  13      106.25      105.51      5.29 o
   3   8  13       83.52       75.10      5.55 o
   4   8  13       36.04       28.69      3.59 o
   5   8  13        7.29       14.38      7.92 o
  -5   9  13       10.12       21.49      3.72 o
  -4   9  13        1.82        6.99      3.29 o
  -3   9  13       29.59       37.92      4.04 o
  -2   9  13       83.29       81.67      4.38 o
  -1   9  13      103.40      125.11      5.85 o
   0   9  13        0.22       -0.75      2.48 o
   1   9  13      177.11      149.35      6.66 o
   2   9  13      144.97      147.47      6.05 o
   3   9  13       71.81       73.77      4.91 o
   4   9  13        0.16        3.29      3.79 o
  -4  10  13       33.41       27.13      4.48 o
  -3  10  13        6.70       15.74      3.78 o
  -2  10  13        9.71       11.66      2.91 o
  -1  10  13       79.68       71.17      5.51 o
   0  10  13        0.30       -1.30      2.76 o
   1  10  13      184.39      190.93      7.63 o
   2  10  13      165.86      165.51      7.15 o
   3  10  13       17.76       16.96      3.48 o
   4  10  13       40.27       44.27      6.28 o
  -4  11  13      250.02      315.35     14.73 o
  -3  11  13      121.82      113.01      7.88 o
  -2  11  13       22.39       24.47      3.54 o
  -1  11  13       33.52       25.90      4.80 o
   0  11  13      277.29      285.02     10.94 o
   1  11  13       37.05       35.79      5.08 o
   2  11  13       35.24       42.76      4.48 o
   3  11  13       60.97       53.20      5.38 o
  -3  12  13       47.36       53.49      6.35 o
  -2  12  13       86.29       96.79      5.69 o
  -1  12  13       61.99       53.37      5.46 o
   0  12  13       18.30       12.30      4.15 o
   1  12  13        1.44       -1.47      3.60 o
   2  12  13        5.87        1.36      5.99 o
   3  12  13        8.14        6.63      4.43 o
  -3  13  13       56.91       63.62      7.20 o
  -2  13  13       28.93       20.48      4.96 o
  -1  13  13       28.77       35.38      6.04 o
   0  13  13        4.72        2.68      3.97 o
   1  13  13        0.71        3.44      4.08 o
   2  13  13       23.56       28.76      6.07 o
  -2  14  13       43.37       32.45     13.27 o
  -1  14  13       58.09       52.69      7.06 o
   0  14  13       27.37       26.23      5.16 o
   1  14  13       20.83       27.79      5.98 o
  -6   0  14        0.84        3.11      4.35 o
  -4   0  14      244.53      222.67      8.94 o
  -2   0  14      729.06      715.81     13.63 o
   0   0  14     2101.77     2193.74     42.09 o
   2   0  14       21.29       19.85      2.47 o
   4   0  14      151.36      127.26      9.70 o
  -6   1  14       61.19       57.30      4.52 o
  -5   1  14       33.87       37.40      4.88 o
  -4   1  14      218.04      232.31      7.46 o
  -3   1  14      191.97      217.73      4.42 o
  -2   1  14        6.36        4.76      1.29 o
  -1   1  14      572.36      602.32      9.22 o
   0   1  14       58.67       59.90      2.77 o
   1   1  14      227.75      208.75      4.64 o
   2   1  14       94.68       91.88      2.95 o
   3   1  14        2.00        2.55      1.41 o
   4   1  14       58.20       48.28      3.17 o
   5   1  14      152.20      167.19      7.58 o
  -6   2  14      129.81      111.37      6.04 o
  -5   2  14      142.00      151.96      6.51 o
  -4   2  14        2.58        3.38      2.33 o
  -3   2  14       53.62       52.84      2.18 o
  -2   2  14       75.11       72.21      2.44 o
  -1   2  14        6.95        7.05      1.76 o
   0   2  14      347.73      333.77      6.63 o
   1   2  14      563.37      519.57      9.72 o
   2   2  14       63.36       53.07      2.67 o
   3   2  14       28.79       32.59      2.75 o
   4   2  14       15.01       10.24      2.18 o
   5   2  14       18.29       16.75      3.57 o
  -6   3  14       29.04       31.04      3.98 o
  -5   3  14      205.68      225.19      7.88 o
  -4   3  14      522.22      537.45     11.16 o
  -3   3  14       52.24       70.65      3.13 o
  -2   3  14      150.00      138.05      3.22 o
  -1   3  14      406.47      380.27      5.97 o
   0   3  14       25.82       16.92      1.91 o
   1   3  14      414.22      422.52      8.51 o
   2   3  14      792.76      813.51     13.54 o
   3   3  14      363.39      328.48      7.13 o
   4   3  14       63.44       53.93      3.50 o
   5   3  14        9.04        7.95      3.43 o
  -5   4  14        1.30        0.05      2.43 o
  -4   4  14       11.66        9.71      1.90 o
  -3   4  14        1.69       -0.83      1.71 o
  -2   4  14       76.02       85.63      2.67 o
  -1   4  14        3.99        2.16      1.16 o
   0   4  14      165.02      153.76      4.44 o
   1   4  14      895.58      915.13     18.31 o
   2   4  14      267.16      280.88      6.89 o
   3   4  14       60.71       58.26      3.74 o
   4   4  14       18.04       22.52      2.86 o
   5   4  14        2.84       -1.40      3.08 o
  -5   5  14       15.84       19.42      3.24 o
  -4   5  14      115.13      121.33      4.13 o
  -3   5  14        4.99        5.25      2.09 o
  -2   5  14      267.21      240.11      4.78 o
  -1   5  14      205.28      206.83      4.93 o
   0   5  14      245.82      243.13      5.91 o
   1   5  14      491.54      479.96      9.52 o
   2   5  14      700.93      676.72     12.56 o
   3   5  14      181.40      180.08      6.20 o
   4   5  14       20.88       17.99      2.94 o
   5   5  14        1.13        3.43      4.01 o
  -5   6  14        2.50       -3.32      5.55 o
  -4   6  14        0.67        0.27      2.13 o
  -3   6  14       67.54       68.35      3.91 o
  -2   6  14      277.50      276.03      5.96 o
  -1   6  14       11.18       12.09      2.04 o
   0   6  14      127.65      136.16      4.70 o
   1   6  14      874.86      887.78     14.36 o
   2   6  14       37.21       40.31      3.20 o
   3   6  14      530.92      539.04     11.85 o
   4   6  14      157.75      165.28      6.99 o
   5   6  14        0.11        0.30      3.65 o
  -5   7  14       36.73       46.88      5.23 o
  -4   7  14      117.91      122.54      5.73 o
  -3   7  14        2.20        2.26      2.44 o
  -2   7  14       47.95       57.04      3.33 o
  -1   7  14      379.37      361.37      8.15 o
   0   7  14        0.04        0.68      2.10 o
   1   7  14       84.08       88.35      4.54 o
   2   7  14      167.80      161.72      6.00 o
   3   7  14      470.55      464.72     14.28 o
   4   7  14        9.17       14.29      3.19 o
   5   7  14       31.24       24.71      4.61 o
  -5   8  14       97.19       95.73      5.40 o
  -4   8  14       13.73       17.50      3.33 o
  -3   8  14      180.28      195.09      7.28 o
  -2   8  14      525.14      465.22     10.47 o
  -1   8  14       23.89       19.34      3.25 o
   0   8  14      241.96      251.63      8.20 o
   1   8  14      488.90      476.34     11.03 o
   2   8  14      102.24      101.65      5.04 o
   3   8  14       11.45        8.69      2.91 o
   4   8  14      101.04      117.21      8.32 o
  -4   9  14      170.99      176.11      7.97 o
  -3   9  14        6.68        2.86      2.77 o
  -2   9  14       31.96       30.76      3.96 o
  -1   9  14      185.56      165.59     10.89 o
   0   9  14       37.46       25.84      3.76 o
   1   9  14      175.53      157.86      6.94 o
   2   9  14       11.85       13.75      3.45 o
   3   9  14       16.95       14.39      3.29 o
   4   9  14        2.27        4.51      3.13 o
  -4  10  14        9.00        9.86      6.10 o
  -3  10  14      290.81      321.18      9.90 o
  -2  10  14       13.73       10.76      3.42 o
  -1  10  14        0.14        0.50      2.75 o
   0  10  14      250.53      230.26      9.71 o
   1  10  14       80.57       86.16      6.44 o
   2  10  14        3.03        2.52      2.92 o
   3  10  14        0.07        1.31      2.92 o
   4  10  14        0.04        0.06      3.44 o
  -4  11  14       18.35       36.17      6.78 o
  -3  11  14        1.46       -0.10      4.25 o
  -2  11  14        0.45       -1.34      2.88 o
  -1  11  14       33.10       37.15      4.71 o
   0  11  14       37.11       41.84      5.30 o
   1  11  14      161.02      171.14      9.50 o
   2  11  14        1.06       -2.31      3.39 o
   3  11  14       29.73       28.21      4.50 o
  -3  12  14       19.46       16.00      6.38 o
  -2  12  14        2.40        4.65      3.53 o
  -1  12  14        8.21       12.09      4.74 o
   0  12  14       40.28       42.14      5.39 o
   1  12  14      138.35      133.20      8.12 o
   2  12  14        0.05       -0.27      4.11 o
   3  12  14       23.04       32.18      8.05 o
  -2  13  14        6.87       10.64      3.67 o
  -1  13  14       12.15       13.25      5.00 o
   0  13  14       11.42        5.55      4.10 o
   1  13  14        8.59       -1.33      3.92 o
   2  13  14       99.61      106.05      8.94 o
  -1  14  14        0.00       -4.70      4.70 o
   0  14  14        0.63       -2.20      4.35 o
   1  14  14        0.53       -0.75      4.53 o
  -5   0  15       27.91       30.13      5.52 o
  -3   0  15       15.46        9.28      2.40 o
  -1   0  15        0.13       -1.74      1.74 o
   1   0  15       26.48       29.34      2.35 o
   3   0  15      527.87      548.58     14.18 o
   5   0  15       14.64       13.07      3.58 o
  -6   1  15        1.77        2.94      3.23 o
  -5   1  15        0.73       -2.77      2.77 o
  -4   1  15       77.83       60.94      3.94 o
  -3   1  15       51.76       53.76      2.70 o
  -2   1  15       15.96       14.60      1.67 o
  -1   1  15      241.61      270.05      5.41 o
   0   1  15       49.37       39.62      2.74 o
   1   1  15      143.96      146.18      3.94 o
   2   1  15       12.88       11.69      1.68 o
   3   1  15       10.11        8.34      1.92 o
   4   1  15        0.56       -1.95      1.95 o
   5   1  15       16.67       22.42      3.95 o
  -5   2  15        7.36        3.66      2.98 o
  -4   2  15      247.72      247.62     10.82 o
  -3   2  15       30.87       31.04      1.98 o
  -2   2  15       43.36       36.41      2.15 o
  -1   2  15      209.55      217.79      4.83 o
   0   2  15     1908.66     2003.51     27.18 o
   1   2  15        0.11        0.66      1.24 o
   2   2  15      316.20      329.44      7.08 o
   3   2  15        0.00       -0.61      1.58 o
   4   2  15        6.76        3.78      2.77 o
   5   2  15        5.47        0.97      3.16 o
  -5   3  15       23.94       17.32      3.32 o
  -4   3  15      106.21      123.68      3.82 o
  -3   3  15      133.00      121.10      4.32 o
  -2   3  15      686.66      671.71      8.97 o
  -1   3  15        3.20        4.76      1.49 o
   0   3  15      373.00      350.61      7.71 o
   1   3  15      138.35      135.51      4.62 o
   2   3  15      137.66      135.42      4.81 o
   3   3  15      160.82      136.43      4.64 o
   4   3  15        2.59        1.81      2.42 o
   5   3  15        0.70       -1.09      3.16 o
  -5   4  15        0.83        1.55      2.56 o
  -4   4  15       19.45       16.28      2.14 o
  -3   4  15      264.42      259.73      5.26 o
  -2   4  15        9.05        6.65      1.49 o
  -1   4  15      275.70      249.19      4.99 o
   0   4  15      446.16      452.39      8.53 o
   1   4  15       46.34       40.96      3.70 o
   2   4  15       25.09       23.13      2.98 o
   3   4  15      293.41      296.64      8.85 o
   4   4  15       37.66       25.87      3.55 o
   5   4  15       26.26       29.94      4.83 o
  -5   5  15       51.10       60.83      5.09 o
  -4   5  15       18.39       15.33      2.83 o
  -3   5  15       64.15       62.63      2.98 o
  -2   5  15        1.11       -1.41      1.41 o
  -1   5  15        4.77        4.74      1.80 o
   0   5  15      303.25      310.98      7.31 o
   1   5  15        0.07       -0.36      1.58 o
   2   5  15       77.58       89.81      4.21 o
   3   5  15        2.52        3.52      2.68 o
   4   5  15        0.64       -0.61      2.26 o
   5   5  15        9.28       11.32      3.98 o
  -5   6  15        6.69        1.55      3.32 o
  -4   6  15       97.21       97.22      4.65 o
  -3   6  15        7.59        8.24      1.98 o
  -2   6  15        7.97        6.40      2.00 o
  -1   6  15        0.45       -0.64      1.80 o
   0   6  15        0.25       -2.08      2.08 o
   1   6  15     1255.60     1190.84     21.12 o
   2   6  15      148.27      136.17      5.42 o
   3   6  15       42.14       46.82      5.51 o
   4   6  15        5.94        5.81      3.08 o
   5   6  15       79.62       80.48      7.99 o
  -5   7  15        1.35       -1.27      3.69 o
  -4   7  15        7.80        9.33      5.07 o
  -3   7  15        0.20        0.10      2.05 o
  -2   7  15      251.54      265.68      8.18 o
  -1   7  15        4.05        4.85      2.37 o
   0   7  15        1.21       -1.88      2.35 o
   1   7  15      369.14      328.45      8.86 o
   2   7  15      118.54      116.13      5.38 o
   3   7  15       20.42       21.81      3.48 o
   4   7  15       52.92       65.21      8.74 o
  -5   8  15       67.76       81.52      6.72 o
  -4   8  15       45.17       53.48      4.54 o
  -3   8  15        0.64        2.90      2.70 o
  -2   8  15       41.57       34.54      3.39 o
  -1   8  15       33.98       39.78      3.97 o
   0   8  15       16.83       12.05      3.15 o
   1   8  15       15.92       12.77      2.91 o
   2   8  15      441.36      459.40     11.24 o
   3   8  15       19.85       17.76      3.35 o
   4   8  15       12.61       17.21      4.05 o
  -4   9  15       22.37       28.03      4.45 o
  -3   9  15       45.46       62.84      4.97 o
  -2   9  15       39.49       30.10      4.15 o
  -1   9  15      615.70      552.25     13.62 o
   0   9  15        0.01        5.07      3.77 o
   1   9  15      144.91      149.27      6.74 o
   2   9  15        0.10       -2.03      3.02 o
   3   9  15        9.05        6.96      3.46 o
   4   9  15        0.51       -0.23      3.05 o
  -4  10  15        1.01       -4.57      4.57 o
  -3  10  15       12.10       12.15      3.23 o
  -2  10  15        1.28       -1.77      2.70 o
  -1  10  15       25.60       25.12      4.35 o
   0  10  15       42.27       48.91      5.53 o
   1  10  15       10.83       18.34      4.51 o
   2  10  15        3.54       -1.20      3.25 o
   3  10  15       53.85       58.09      5.57 o
  -3  11  15       30.87       40.20      7.14 o
  -2  11  15      101.78      109.21      6.66 o
  -1  11  15       10.55        9.18      4.89 o
   0  11  15       24.25       33.48      5.00 o
   1  11  15       12.22        8.48      4.20 o
   2  11  15       23.47       22.66      5.39 o
   3  11  15        0.24        1.23      3.91 o
  -3  12  15        2.93        4.15      5.48 o
  -2  12  15        4.86       -3.26      3.26 o
  -1  12  15        0.31       -4.09      4.09 o
   0  12  15       52.82       49.64      5.84 o
   1  12  15        0.27       -3.70      3.70 o
   2  12  15       43.41       52.51      6.96 o
  -2  13  15       47.23       38.29      5.25 o
  -1  13  15        0.03        1.74      4.50 o
   0  13  15        6.84        9.15      4.39 o
   1  13  15       34.97       35.93      6.45 o
   2  13  15        0.07        4.39      5.49 o
   0  14  15       12.97       11.83      5.53 o
  -4   0  16       64.94       84.28      9.08 o
  -2   0  16      148.32      124.70      5.86 o
   0   0  16       35.59       36.39      3.43 o
   2   0  16       50.73       61.22      5.70 o
   4   0  16        0.21        3.98      3.60 o
  -5   1  16       14.66        7.81      3.30 o
  -4   1  16        4.03       -0.06      2.30 o
  -3   1  16      210.97      208.53      4.93 o
  -2   1  16       72.78       78.83      2.96 o
  -1   1  16      220.91      214.25      4.81 o
   0   1  16     2243.99     2234.39     30.46 o
   1   1  16      771.85      772.64     11.83 o
   2   1  16       74.22       83.23      3.48 o
   3   1  16        0.05       -1.79      1.79 o
   4   1  16        0.99        0.05      2.98 o
   5   1  16        1.57        3.45      3.40 o
  -5   2  16      112.71      116.85      8.93 o
  -4   2  16        3.67        5.11      2.41 o
  -3   2  16       39.65       31.80      2.11 o
  -2   2  16       27.68       31.60      2.74 o
  -1   2  16       87.77      105.15      3.58 o
   0   2  16      475.68      465.48     10.30 o
   1   2  16      512.73      503.83     11.95 o
   2   2  16      178.68      191.21      5.36 o
   3   2  16      377.79      332.42      8.65 o
   4   2  16       67.18       62.29      4.32 o
   5   2  16       49.91       47.84      5.51 o
  -5   3  16        6.29       -0.81      2.83 o
  -4   3  16       55.75       59.23      2.90 o
  -3   3  16      288.66      288.98      6.15 o
  -2   3  16        5.81        5.17      1.59 o
  -1   3  16      126.39      121.15      3.79 o
   0   3  16       19.46       18.83      2.78 o
   1   3  16       49.35       47.56      3.54 o
   2   3  16       35.68       31.04      3.23 o
   3   3  16      303.50      275.75      7.30 o
   4   3  16       33.92       30.86      4.41 o
   5   3  16       30.66       35.88      5.07 o
  -5   4  16       15.63       18.65      4.29 o
  -4   4  16       37.90       42.65      3.07 o
  -3   4  16      228.09      230.07      5.08 o
  -2   4  16      378.08      376.78      6.70 o
  -1   4  16      211.02      202.11      6.79 o
   0   4  16        2.07        5.10      2.06 o
   1   4  16       14.45       11.61      2.64 o
   2   4  16      956.02      940.48     17.63 o
   3   4  16       43.00       49.85      3.88 o
   4   4  16       79.86       78.55      5.33 o
   5   4  16        4.93        5.98      3.79 o
  -5   5  16        2.21       -1.87      3.31 o
  -4   5  16        0.53        3.43      2.36 o
  -3   5  16       76.66       67.03      2.96 o
  -2   5  16       51.89       56.87      3.02 o
  -1   5  16        8.92        9.24      1.78 o
   0   5  16      387.93      390.28     10.42 o
   1   5  16      202.13      207.51      7.58 o
   2   5  16       25.63       32.47      3.85 o
   3   5  16      140.59      143.21      6.44 o
   4   5  16        0.04        5.55      2.63 o
   5   5  16        1.53       -0.54      3.43 o
  -5   6  16       40.21       38.66      7.90 o
  -4   6  16       27.80       19.32      3.31 o
  -3   6  16        0.06        0.33      1.58 o
  -2   6  16      100.63      115.50      4.16 o
  -1   6  16       60.58       60.68      4.02 o
   0   6  16      148.51      166.00      5.50 o
   1   6  16      558.38      587.91     13.47 o
   2   6  16      608.07      595.42     12.76 o
   3   6  16       87.81       89.35      5.89 o
   4   6  16        4.30        4.55      3.03 o
  -5   7  16        7.36       13.67      4.33 o
  -4   7  16       27.32       27.12      3.62 o
  -3   7  16      147.80      157.92      5.29 o
  -2   7  16       64.79       61.96      4.48 o
  -1   7  16      140.11      144.34      6.38 o
   0   7  16       39.28       41.26      4.12 o
   1   7  16        6.57        6.20      2.57 o
   2   7  16        3.02        2.35      2.61 o
   3   7  16       14.97       15.52      3.66 o
   4   7  16        3.09        4.54      3.45 o
  -4   8  16        0.14        0.34      2.86 o
  -3   8  16        0.09       -1.88      1.88 o
  -2   8  16      242.11      240.74      8.99 o
  -1   8  16      106.96       83.41      5.37 o
   0   8  16        2.93        0.13      3.47 o
   1   8  16        6.79        5.85      2.91 o
   2   8  16        0.29       -1.60      2.52 o
   3   8  16       26.91       27.76      4.30 o
   4   8  16       13.39       15.01      5.61 o
  -4   9  16       13.61       16.03      4.47 o
  -3   9  16        2.98       -2.47      2.70 o
  -2   9  16       76.58       76.63      5.57 o
  -1   9  16       81.72       77.33      5.24 o
   0   9  16      680.14      677.19     18.30 o
   1   9  16       61.13       55.20      6.38 o
   2   9  16       64.52       69.62      6.99 o
   3   9  16       71.52       67.61      6.67 o
   4   9  16       46.85       58.84      6.64 o
  -4  10  16       92.57       89.60     11.25 o
  -3  10  16        0.01       -2.16      3.77 o
  -2  10  16       17.37       14.42      3.82 o
  -1  10  16        6.04        1.42      3.42 o
   0  10  16        8.93       -1.83      3.53 o
   1  10  16      299.77      325.17     12.14 o
   2  10  16      246.40      262.33     19.96 o
   3  10  16        0.07        0.97      3.36 o
  -3  11  16       75.38       80.61      9.31 o
  -2  11  16       39.69       30.91      4.64 o
  -1  11  16        0.06       -3.77      3.77 o
   0  11  16       91.83       80.22      8.33 o
   1  11  16       91.16       96.36      7.27 o
   2  11  16       52.87       44.96      6.38 o
   3  11  16       28.93       28.09      5.53 o
  -2  12  16       74.60       81.16      6.30 o
  -1  12  16       54.25       48.21      6.69 o
   0  12  16       32.43       42.43      8.65 o
   1  12  16       22.29       23.22      5.18 o
   2  12  16       27.43       33.56      6.48 o
  -1  13  16        3.66        4.75      4.85 o
   0  13  16        7.41       10.40      5.29 o
   1  13  16       36.77       21.58      5.82 o
  -5   0  17      166.76      206.78     25.60 o
  -3   0  17      271.36      284.15      8.62 o
  -1   0  17        8.95        9.47      2.56 o
   1   0  17     2133.31     2148.80     50.94 o
   3   0  17      278.70      204.29      8.16 o
   5   0  17       72.24       89.52     14.81 o
  -5   1  17        3.72        2.79      3.29 o
  -4   1  17       31.03       25.63      3.61 o
  -3   1  17        1.13        3.33      1.73 o
  -2   1  17       81.89       68.35      3.09 o
  -1   1  17      318.14      320.69      6.62 o
   0   1  17       95.27      110.56      4.36 o
   1   1  17       81.87       90.57      4.62 o
   2   1  17       65.89       79.95      3.91 o
   3   1  17       41.02       37.88      3.29 o
   4   1  17        0.07        0.19      2.65 o
   5   1  17        2.43        0.02      2.71 o
  -5   2  17        5.48        5.60      4.75 o
  -4   2  17       13.70       12.61      2.48 o
  -3   2  17       12.03        8.03      1.80 o
  -2   2  17      187.64      189.86      4.84 o
  -1   2  17      552.97      572.65     10.05 o
   0   2  17        0.22        4.35      2.38 o
   1   2  17      257.66      271.23      7.20 o
   2   2  17       57.69       59.97      3.42 o
   3   2  17        0.07        4.65      2.40 o
   4   2  17      138.99      154.40      9.78 o
   5   2  17        8.63       12.79      3.10 o
  -5   3  17        1.40        0.51      3.47 o
  -4   3  17        8.07        9.16      2.12 o
  -3   3  17       10.35        9.59      1.82 o
  -2   3  17        0.63        3.14      1.58 o
  -1   3  17        1.02        1.40      1.65 o
   0   3  17     1088.98     1081.56     23.35 o
   1   3  17      372.35      332.52      9.63 o
   2   3  17       10.70       11.47      2.61 o
   3   3  17       47.20       36.88      3.38 o
   4   3  17        0.22        0.09      2.70 o
   5   3  17       20.52       28.67      6.57 o
  -5   4  17       22.30       34.94      5.03 o
  -4   4  17       12.92       10.64      2.74 o
  -3   4  17       29.29       29.28      2.37 o
  -2   4  17       60.52       66.99      3.15 o
  -1   4  17        0.47       -1.18      1.88 o
   0   4  17       98.74       89.76      5.18 o
   1   4  17      627.11      632.89     14.64 o
   2   4  17       97.00       80.29      5.11 o
   3   4  17        6.18        3.68      2.68 o
   4   4  17        6.67        6.50      3.09 o
  -5   5  17        0.07       -3.25      3.25 o
  -4   5  17        0.93       -0.28      2.41 o
  -3   5  17       79.11       83.03      3.83 o
  -2   5  17        1.33       -1.65      1.65 o
  -1   5  17     1152.32     1155.91     21.35 o
   0   5  17      146.47      134.54      6.17 o
   1   5  17      123.85      111.35      5.87 o
   2   5  17        5.96        7.08      3.12 o
   3   5  17      201.74      189.97     15.74 o
   4   5  17       10.01       12.27      3.37 o
  -5   6  17       46.22       42.90      7.13 o
  -4   6  17        0.42        0.85      2.63 o
  -3   6  17       34.70       27.96      2.59 o
  -2   6  17      355.73      349.67      8.08 o
  -1   6  17       51.17       53.05      4.50 o
   0   6  17       52.94       57.16      4.60 o
   1   6  17      301.15      284.20      8.48 o
   2   6  17      222.38      215.34     10.30 o
   3   6  17        1.10        2.65      3.16 o
   4   6  17       61.08       66.16      5.32 o
  -4   7  17       41.50       44.11      4.45 o
  -3   7  17       15.71       18.67      2.41 o
  -2   7  17       55.72       60.30      4.56 o
  -1   7  17      297.00      292.04     12.93 o
   0   7  17      765.07      738.71     16.26 o
   1   7  17        1.92        2.40      2.66 o
   2   7  17      213.39      211.72      8.17 o
   3   7  17       56.00       60.90      5.52 o
   4   7  17        0.05       -0.35      3.20 o
  -4   8  17        0.05        1.91      3.66 o
  -3   8  17        5.05        8.81      2.52 o
  -2   8  17        6.45        6.96      2.93 o
  -1   8  17        9.13        2.59      3.01 o
   0   8  17        0.86       -3.40      3.40 o
   1   8  17       73.54       92.05      6.75 o
   2   8  17      161.14      165.78     20.77 o
   3   8  17        9.19        9.31      3.66 o
   4   8  17        8.71       10.19      4.16 o
  -4   9  17       12.30       16.07     12.21 o
  -3   9  17       37.89       38.15      4.06 o
  -2   9  17        1.68        3.24      3.27 o
  -1   9  17      149.08      134.89      7.44 o
   0   9  17       28.15       19.78      4.61 o
   1   9  17        5.73        2.65      3.67 o
   2   9  17       82.73       88.95     10.68 o
   3   9  17       71.43       79.55      7.35 o
  -3  10  17       52.82       50.49      4.87 o
  -2  10  17       32.97       22.24      4.16 o
  -1  10  17       59.69       56.58      6.50 o
   0  10  17        9.83       14.56      4.33 o
   1  10  17        7.84       12.49      4.32 o
   2  10  17       14.60       25.01      5.60 o
   3  10  17        0.00       -5.74      5.74 o
  -3  11  17       13.33       19.75     11.68 o
  -2  11  17        0.00       -1.41      3.29 o
  -1  11  17       10.38       12.62      4.95 o
   0  11  17       96.50       93.64      7.19 o
   1  11  17       26.01       24.50      5.04 o
   2  11  17       17.33       28.37      5.97 o
  -2  12  17       72.15       82.21      7.61 o
  -1  12  17       13.66       23.37      5.63 o
   0  12  17       31.59       40.62      5.79 o
   1  12  17        7.54        4.87      4.61 o
  -1  13  17       42.83       36.07     10.09 o
   0  13  17        2.20        2.51      4.72 o
  -4   0  18       17.21        8.05      4.38 o
  -2   0  18        1.62        3.14      2.40 o
   0   0  18      260.45      279.45     11.10 o
   2   0  18      341.95      331.33     10.21 o
   4   0  18       24.96       24.30     13.85 o
  -5   1  18        8.72        8.37      3.66 o
  -4   1  18       44.09       50.76      4.65 o
  -3   1  18        5.01        6.40      2.16 o
  -2   1  18       13.17        9.20      2.04 o
  -1   1  18      193.17      209.70      6.21 o
   0   1  18      134.65      141.86      5.66 o
   1   1  18      646.95      613.01     13.17 o
   2   1  18      345.53      359.14      8.46 o
   3   1  18       42.14       31.85      3.84 o
   4   1  18        0.39        2.20      2.87 o
  -5   2  18        5.38        4.08      3.71 o
  -4   2  18       21.07       24.55      2.70 o
  -3   2  18       21.40       29.83      2.82 o
  -2   2  18       12.15        8.40      2.00 o
  -1   2  18      461.44      465.91      9.49 o
   0   2  18      131.63      114.48      5.19 o
   1   2  18      104.46      108.14      5.29 o
   2   2  18      465.93      452.73      9.94 o
   3   2  18        0.58        0.81      2.56 o
   4   2  18        0.09        2.10      2.75 o
  -5   3  18        8.73        1.19      3.79 o
  -4   3  18        2.09       -0.57      2.40 o
  -3   3  18        8.53        2.84      1.94 o
  -2   3  18      149.96      131.03      4.78 o
  -1   3  18       62.51       61.13      4.22 o
   0   3  18      112.93      135.80      6.23 o
   1   3  18        6.90        2.16      3.30 o
   2   3  18      530.74      502.89     11.74 o
   3   3  18        7.30        7.13      3.20 o
   4   3  18        1.72       -2.88      3.08 o
  -5   4  18        0.16        2.11      3.54 o
  -4   4  18      123.08      129.58      5.83 o
  -3   4  18        2.66        0.83      2.14 o
  -2   4  18       14.09       12.51      2.24 o
  -1   4  18       90.98       91.99      5.71 o
   0   4  18        6.50        0.29      2.91 o
   1   4  18      204.98      212.56      9.08 o
   2   4  18        0.15       -0.86      2.87 o
   3   4  18       38.16       30.46      3.94 o
   4   4  18       27.62       31.61      4.90 o
  -5   5  18        4.51        1.84      3.82 o
  -4   5  18        7.23       11.38      3.04 o
  -3   5  18      111.09      115.38      4.40 o
  -2   5  18       62.65       60.70      4.03 o
  -1   5  18      212.97      227.07      8.14 o
   0   5  18       39.77       38.35      4.28 o
   1   5  18       79.24       74.54      5.88 o
   2   5  18      251.39      241.28     12.07 o
   3   5  18        1.28        1.28      3.14 o
   4   5  18       60.79       72.95      7.29 o
  -4   6  18        0.06       -0.92      2.64 o
  -3   6  18        9.04        5.01      3.24 o
  -2   6  18      110.93      114.38      5.21 o
  -1   6  18      154.41      162.57      6.98 o
   0   6  18       12.88        9.45      4.04 o
   1   6  18       28.98       24.86      4.46 o
   2   6  18       29.28       27.39      4.70 o
   3   6  18      158.43      157.71      7.91 o
   4   6  18       44.98       50.32      5.13 o
  -4   7  18       11.78        6.76      3.67 o
  -3   7  18        6.33        6.90      4.10 o
  -2   7  18      186.91      178.70      7.18 o
  -1   7  18        0.06       -2.46      2.66 o
   0   7  18      256.17      246.45     10.03 o
   1   7  18      221.00      238.58     12.71 o
   2   7  18        0.10       -2.69      3.27 o
   3   7  18       20.80       21.51      4.11 o
   4   7  18       13.62        2.50      4.99 o
  -4   8  18       14.48       14.25      5.47 o
  -3   8  18      110.96      111.96      6.08 o
  -2   8  18       18.00        9.02      3.25 o
  -1   8  18        3.35        3.95      3.13 o
   0   8  18      276.33      287.63     11.51 o
   1   8  18       36.07       24.71      4.69 o
   2   8  18       14.44       20.99      5.05 o
   3   8  18        6.01       10.38      4.45 o
  -3   9  18        8.57       10.34      3.34 o
  -2   9  18       31.61       28.58      4.14 o
  -1   9  18        0.30        1.87      4.16 o
   0   9  18        3.76        6.80      4.62 o
   1   9  18       39.31       40.39      5.48 o
   2   9  18        1.39        0.86      4.17 o
   3   9  18        0.29       -0.10      3.87 o
  -3  10  18        5.97       15.07      3.83 o
  -2  10  18       10.04        6.89      3.56 o
  -1  10  18       10.03       15.29      5.14 o
   0  10  18      173.60      175.36     10.06 o
   1  10  18        0.68       -1.56      3.90 o
   2  10  18        2.61       11.22      4.79 o
  -2  11  18        5.34        9.24      4.15 o
  -1  11  18        8.94        6.84      4.65 o
   0  11  18        4.25       -0.09      4.02 o
   1  11  18      181.71      199.84     10.12 o
   2  11  18       30.46       29.20      6.26 o
  -1  12  18        1.63       -0.12      6.53 o
   0  12  18        0.57        5.93      5.71 o
   1  12  18       10.81       11.43      4.76 o
  -5   0  19        0.00       -2.71      5.80 o
  -3   0  19       14.45       19.13     11.05 o
  -1   0  19      672.54      694.09     19.99 o
   1   0  19        0.08        7.47      7.39 o
   3   0  19      149.90      120.39      9.72 o
  -5   1  19        2.41        0.43      3.80 o
  -4   1  19        0.68        3.63      2.59 o
  -3   1  19       23.01       24.04      3.47 o
  -2   1  19        0.70       -0.94      2.00 o
  -1   1  19      189.66      200.75      6.38 o
   0   1  19       33.96       39.26      4.27 o
   1   1  19       64.60       78.83      5.90 o
   2   1  19       81.43       67.19      5.80 o
   3   1  19       44.53       55.60      6.07 o
   4   1  19       21.79       29.65      4.82 o
  -5   2  19        4.72        3.08      3.85 o
  -4   2  19       37.93       48.43      4.59 o
  -3   2  19       18.35       17.93      3.31 o
  -2   2  19      328.51      327.00      9.38 o
  -1   2  19      343.49      326.00      7.71 o
   0   2  19      691.24      696.11     16.30 o
   1   2  19      130.15      128.31      6.54 o
   2   2  19      241.20      239.43      9.77 o
   3   2  19        5.26        6.72      3.32 o
   4   2  19        0.83        4.08      3.49 o
  -5   3  19       20.52       20.36      4.78 o
  -4   3  19        0.32       -2.31      2.31 o
  -3   3  19       31.52       28.02      3.32 o
  -2   3  19       66.25       64.38      4.06 o
  -1   3  19       22.46       13.90      2.62 o
   0   3  19     1795.64     1751.03     37.18 o
   1   3  19      299.63      310.08     11.06 o
   2   3  19      277.40      226.95      8.68 o
   3   3  19       60.31       57.74      5.26 o
   4   3  19       27.38       32.94      5.01 o
  -4   4  19        1.01        1.51      2.85 o
  -3   4  19        9.18        8.86      2.84 o
  -2   4  19       17.58       22.45      3.13 o
  -1   4  19      454.52      452.32     10.63 o
   0   4  19      258.07      266.16     10.34 o
   1   4  19       11.02        5.81      3.68 o
   2   4  19       58.36       65.17      5.69 o
   3   4  19       47.12       46.55      4.54 o
   4   4  19        2.30        4.18      4.53 o
  -4   5  19        3.12        7.43      3.85 o
  -3   5  19       51.39       47.15      4.00 o
  -2   5  19       34.73       34.83      3.68 o
  -1   5  19       50.60       48.69      3.97 o
   0   5  19      320.90      327.58     11.53 o
   1   5  19      393.30      369.74     12.51 o
   2   5  19       13.62       15.52      4.12 o
   3   5  19       19.58       15.01      3.61 o
   4   5  19        0.09       -2.85      3.73 o
  -4   6  19       41.77       42.54      6.27 o
  -3   6  19        3.50        7.23      2.89 o
  -2   6  19       58.12       53.08      4.46 o
  -1   6  19       45.41       39.49      4.27 o
   0   6  19        2.57       -1.46      3.45 o
   1   6  19      131.42      129.75      7.66 o
   2   6  19        3.28        4.91      3.65 o
   3   6  19        0.06        3.73      3.94 o
   4   6  19       22.67       29.17      5.19 o
  -4   7  19       10.32        4.97      4.00 o
  -3   7  19       56.37       57.69      4.79 o
  -2   7  19       25.82       28.62      4.33 o
  -1   7  19        2.83        5.14      3.22 o
   0   7  19      166.36      170.32     10.75 o
   1   7  19      118.57      109.80      7.24 o
   2   7  19       73.45       64.51      7.43 o
   3   7  19        1.06        4.27      4.15 o
  -3   8  19        0.02       -2.94      2.94 o
  -2   8  19       72.48       78.80      5.37 o
  -1   8  19       17.00       19.62      5.25 o
   0   8  19       89.40       77.22      6.48 o
   1   8  19      112.14      115.57      7.66 o
   2   8  19       76.13       72.63      7.57 o
   3   8  19       28.63       47.38      6.59 o
  -3   9  19       33.72       34.94      4.46 o
  -2   9  19        0.02       -1.24      3.08 o
  -1   9  19        2.02        6.25      4.61 o
   0   9  19        5.73        1.60      3.87 o
   1   9  19      403.09      427.15     14.49 o
   2   9  19       18.70       18.03      8.99 o
  -3  10  19       16.97       19.22      8.53 o
  -2  10  19       47.61       39.66      4.68 o
  -1  10  19      219.40      231.52     12.00 o
   0  10  19        0.38        1.07      3.68 o
   1  10  19        0.00        4.45      4.07 o
   2  10  19       60.31       60.99      7.45 o
  -2  11  19       28.90       32.02      6.60 o
  -1  11  19       73.65       66.06      7.45 o
   0  11  19       27.84       34.04      5.67 o
   1  11  19        4.10       10.52      4.79 o
  -4   0  20       16.57       22.85      8.22 o
  -2   0  20       14.20       14.72      4.83 o
   0   0  20       64.42       61.94      8.54 o
   2   0  20       34.63       18.81      9.96 o
   4   0  20       11.03        2.77      5.80 o
  -4   1  20        0.23       -4.19      4.19 o
  -3   1  20       62.10       61.65      6.45 o
  -2   1  20        0.79        3.40      2.72 o
  -1   1  20       26.85       34.37      3.39 o
   0   1  20      691.01      681.56     16.22 o
   1   1  20      156.98      141.96      7.75 o
   2   1  20        6.11        6.82      3.62 o
   3   1  20       28.14       34.69      7.24 o
   4   1  20       15.54       23.71      5.60 o
  -4   2  20        4.49        2.32      3.14 o
  -3   2  20        0.24       -1.64      2.94 o
  -2   2  20        0.28        5.31      2.80 o
  -1   2  20        3.36        0.91      2.43 o
   0   2  20      188.98      195.83      8.13 o
   1   2  20      152.43      177.88      7.71 o
   2   2  20        1.64       -1.07      3.17 o
   3   2  20        0.14       13.61      5.21 o
   4   2  20        6.15       -0.92      4.26 o
  -4   3  20        0.00        2.83      3.34 o
  -3   3  20       20.76       25.52      3.66 o
  -2   3  20       11.88        9.75      3.08 o
  -1   3  20        0.01        3.15      2.94 o
   0   3  20        3.95       13.88      4.80 o
   1   3  20        5.25        6.55      3.40 o
   2   3  20        6.25        7.67      3.27 o
   3   3  20      169.13      186.36     10.15 o
   4   3  20        1.80       -0.35      4.44 o
  -4   4  20        9.43       11.42      3.83 o
  -3   4  20        7.41        4.13      3.54 o
  -2   4  20      188.84      198.31      7.59 o
  -1   4  20      417.02      394.52     11.21 o
   0   4  20        3.88        0.24      3.65 o
   1   4  20       51.58       44.57      5.37 o
   2   4  20       86.62       85.21      5.77 o
   3   4  20       38.54       41.02      5.19 o
   4   4  20       50.78       61.20      7.66 o
  -4   5  20        2.90       -1.13      3.55 o
  -3   5  20        0.04       -1.98      2.78 o
  -2   5  20        0.14       -2.68      3.27 o
  -1   5  20        4.30        2.29      3.13 o
   0   5  20       85.89       86.30      6.62 o
   1   5  20        3.93        9.09      3.86 o
   2   5  20       32.33       36.50      5.09 o
   3   5  20       88.16       95.93      6.88 o
  -4   6  20        0.07       -1.05      3.56 o
  -3   6  20        9.23       12.66      4.09 o
  -2   6  20      188.22      186.36      8.38 o
  -1   6  20       74.98       64.38      5.16 o
   0   6  20       67.41       62.06      6.03 o
   1   6  20       92.94       86.98      6.67 o
   2   6  20       20.10        8.33      3.95 o
   3   6  20       33.30       36.56      6.13 o
  -3   7  20       70.67       69.93     10.26 o
  -2   7  20       19.94       21.37      4.22 o
  -1   7  20       18.61       20.64      5.23 o
   0   7  20       13.37       17.27      4.55 o
   1   7  20       74.97       82.13      6.81 o
   2   7  20       15.51       11.12      4.75 o
   3   7  20       43.80       57.58      8.85 o
  -3   8  20        0.21       -0.68      3.36 o
  -2   8  20      105.20      117.79      7.13 o
  -1   8  20       34.17       35.78      6.18 o
   0   8  20       39.81       37.32      5.50 o
   1   8  20       23.88       26.14      5.30 o
   2   8  20       27.65       27.57      5.91 o
   3   8  20        0.36        3.24      5.13 o
  -3   9  20       10.87        9.66      4.79 o
  -2   9  20        4.41        7.32      3.94 o
  -1   9  20       28.37       22.43      5.60 o
   0   9  20       47.60       51.52      6.07 o
   1   9  20       36.62       32.29      5.57 o
   2   9  20       25.16       25.31      5.68 o
  -2  10  20        5.42       -0.83      4.25 o
  -1  10  20        2.85        4.31      4.68 o
   0  10  20        8.45        7.26      4.45 o
   1  10  20       53.68       56.08      6.51 o
  -1  11  20       63.55       66.89      7.88 o
   0  11  20       13.02        8.18      5.47 o
  -3   0  21       58.68       50.95      6.62 o
  -1   0  21      730.81      792.18     28.62 o
   1   0  21      552.22      519.57     31.07 o
   3   0  21        1.83        7.92      7.42 o
  -4   1  21        0.27       -3.17      3.17 o
  -3   1  21        4.52        2.21      2.87 o
  -2   1  21      216.21      200.63      8.53 o
  -1   1  21       46.67       45.97      4.80 o
   0   1  21       50.22       54.79      5.57 o
   1   1  21       55.62       60.86      5.98 o
   2   1  21       52.66       59.86      6.65 o
   3   1  21        8.93        5.96      5.10 o
   4   1  21       11.12       10.24      5.19 o
  -4   2  21        0.04        1.28      3.21 o
  -3   2  21       26.81       17.32      3.59 o
  -2   2  21      125.14      132.13      6.99 o
  -1   2  21      118.79      126.61      5.97 o
   0   2  21       45.53       43.45      4.71 o
   1   2  21       31.18       31.94      4.35 o
   2   2  21       13.94       11.06      4.02 o
   3   2  21        1.01        1.52      4.45 o
  -4   3  21        5.85        1.50      3.54 o
  -3   3  21       11.55        8.85      3.35 o
  -2   3  21        0.02       -2.46      3.41 o
  -1   3  21       40.55       41.42      5.11 o
   0   3  21       47.02       54.51      5.60 o
   1   3  21       26.41       35.32      4.65 o
   2   3  21      111.46      108.10      6.40 o
   3   3  21        0.62        2.16      4.92 o
  -4   4  21       15.56       22.57      4.76 o
  -3   4  21       10.57        6.40      3.15 o
  -2   4  21       14.05       12.35      3.79 o
  -1   4  21      153.69      134.82      7.59 o
   0   4  21       58.46       55.54      5.72 o
   1   4  21      298.40      310.74     11.74 o
   2   4  21       10.50        6.65      3.58 o
   3   4  21       46.86       45.23      6.48 o
  -4   5  21        3.68       -0.29      3.85 o
  -3   5  21        7.72        8.87      3.87 o
  -2   5  21        6.85        9.56      3.74 o
  -1   5  21      125.06      107.74      7.10 o
   0   5  21       12.13       10.31      4.07 o
   1   5  21        0.86       -1.78      3.50 o
   2   5  21        2.01        7.42      3.79 o
   3   5  21       51.59       33.51      5.11 o
  -3   6  21       25.29       27.31      4.69 o
  -2   6  21        0.37        0.23      3.40 o
  -1   6  21       62.77       60.72      7.10 o
   0   6  21      185.65      213.04      9.91 o
   1   6  21       48.67       47.57      6.04 o
   2   6  21        0.18       -3.13      3.13 o
   3   6  21        0.12       -1.06      3.59 o
  -3   7  21       19.72       11.18      4.04 o
  -2   7  21       63.63       69.74      5.99 o
  -1   7  21       53.46       52.49     10.53 o
   0   7  21       63.65       71.93      6.49 o
   1   7  21      100.97       95.35      7.64 o
   2   7  21       67.71       67.67      7.39 o
  -3   8  21        4.27        0.17      3.68 o
  -2   8  21        1.28        3.38      3.65 o
  -1   8  21        1.99        5.88      4.53 o
   0   8  21       34.06       41.12      6.90 o
   1   8  21        1.75        2.63      5.31 o
   2   8  21       12.77       18.91      5.45 o
  -2   9  21        8.29       17.44      5.17 o
  -1   9  21       66.90       71.92      7.78 o
   0   9  21        4.35       -3.64      3.74 o
   1   9  21        8.40        5.42      4.29 o
  -1  10  21        2.26        1.86      5.72 o
   0  10  21       24.75       31.88      5.67 o
   1  10  21       12.06        8.56      6.09 o
  -4   0  22        1.91       -2.17      7.67 o
  -2   0  22       76.75       86.53      8.72 o
   0   0  22      343.01      375.14     21.69 o
   2   0  22      207.02      231.59     14.48 o
  -4   1  22       11.99       10.67      5.51 o
  -3   1  22        8.96       10.79      3.71 o
  -2   1  22       36.77       35.81      4.84 o
  -1   1  22      247.16      256.60     10.55 o
   0   1  22       52.14       50.44      6.46 o
   1   1  22      114.74      117.92     11.99 o
   2   1  22       40.86       35.57      5.38 o
   3   1  22       26.67       33.31      7.79 o
  -4   2  22       16.85       13.24      4.15 o
  -3   2  22        6.84        8.28      3.46 o
  -2   2  22       48.86       40.85      5.71 o
  -1   2  22      372.70      396.36     11.89 o
   0   2  22       12.16       11.35      3.60 o
   1   2  22       29.11       25.40      4.97 o
   2   2  22       38.04       26.27      4.98 o
   3   2  22       35.52       38.45      7.27 o
  -4   3  22       22.28       19.28      4.56 o
  -3   3  22       24.57       22.92      3.98 o
  -2   3  22       44.90       44.90      5.93 o
  -1   3  22      119.77      121.52      7.55 o
   0   3  22        4.87        1.29      3.13 o
   1   3  22        8.46        3.24      3.35 o
   2   3  22       96.00      102.32      7.35 o
   3   3  22        0.05       -0.60      6.53 o
  -4   4  22       94.28      111.58     13.72 o
  -3   4  22        0.02        0.21      3.59 o
  -2   4  22        3.09        6.17      4.20 o
  -1   4  22       29.31       21.47      4.67 o
   0   4  22       35.37       40.14      5.27 o
   1   4  22        2.40        2.69      4.35 o
   2   4  22       21.49       27.97      4.46 o
   3   4  22        5.88        4.55      5.09 o
  -3   5  22       40.84       50.36      5.64 o
  -2   5  22       21.20       27.09      5.35 o
  -1   5  22       10.27       15.81      5.21 o
   0   5  22        0.19        0.52      3.69 o
   1   5  22       10.92       18.43      4.61 o
   2   5  22       65.18       63.83      5.75 o
   3   5  22        1.10       -2.32      3.94 o
  -3   6  22       15.70       23.53      5.08 o
  -2   6  22        1.03        0.51      3.91 o
  -1   6  22       42.84       42.50      6.49 o
   0   6  22      116.92      105.71      7.52 o
   1   6  22        2.49       -1.76      3.90 o
   2   6  22        9.17       10.12      4.76 o
  -3   7  22        2.04       -0.57      3.79 o
  -2   7  22       36.10       25.80      6.69 o
  -1   7  22        0.37        2.08      4.38 o
   0   7  22       60.63       59.62      6.42 o
   1   7  22       59.05       62.84      6.49 o
   2   7  22        0.00       -3.75      4.06 o
  -2   8  22        0.14       -0.71      4.70 o
  -1   8  22        1.65        8.76      5.03 o
   0   8  22       43.95       47.99      6.04 o
   1   8  22       15.72        7.65      4.48 o
  -1   9  22       52.09       53.15      7.34 o
   0   9  22        0.54        3.29      4.15 o
   1   9  22        0.25        5.76      4.28 o
  -3   0  23       92.08       90.69      8.90 o
  -1   0  23        6.31        8.19      5.65 o
   1   0  23       28.33       32.32      7.20 o
   3   0  23        0.48        3.38      7.31 o
  -3   1  23       16.93       25.42      4.35 o
  -2   1  23       36.68       23.51      6.49 o
  -1   1  23       36.02       34.68      5.17 o
   0   1  23        2.08        6.53      4.15 o
   1   1  23        3.61        5.30      3.94 o
   2   1  23        4.31        0.55      3.78 o
   3   1  23        0.12        1.85      4.92 o
  -3   2  23        6.28       -0.46      3.42 o
  -2   2  23        3.14        5.27      7.64 o
  -1   2  23       50.99       53.92      5.12 o
   0   2  23       34.31       37.83      4.74 o
   1   2  23       64.24       79.25      6.83 o
   2   2  23      105.67      104.05      7.56 o
   3   2  23        4.70        2.85      7.59 o
  -3   3  23        4.30        2.11      4.26 o
  -2   3  23        0.14       -3.22      5.14 o
  -1   3  23        1.60       -1.55      3.27 o
   0   3  23       91.18      102.04      6.67 o
   1   3  23        3.45       -3.16      3.16 o
   2   3  23        0.03        0.13      3.85 o
   3   3  23       23.14       23.76      6.78 o
  -3   4  23        1.92       -0.11      3.80 o
  -2   4  23        5.56        4.40      5.44 o
  -1   4  23       12.01       17.17      5.42 o
   0   4  23        1.55       -0.60      3.68 o
   1   4  23       19.89       20.51      4.31 o
   2   4  23        0.07        1.66      3.35 o
  -3   5  23       68.21       78.36      6.72 o
  -2   5  23        8.98       -0.47      5.45 o
  -1   5  23        0.51        1.66      4.34 o
   0   5  23        1.46        0.80      3.81 o
   1   5  23        8.67       14.34      4.63 o
   2   5  23        9.83       13.43      4.10 o
  -2   6  23        4.61       13.99      7.34 o
  -1   6  23        0.45       -3.64      4.23 o
   0   6  23        1.52        0.71      3.88 o
   1   6  23       25.75       34.47      5.66 o
   2   6  23        7.57        7.70      4.75 o
  -2   7  23       13.12       22.83      6.94 o
  -1   7  23        1.04        5.75      4.96 o
   0   7  23       31.73       41.22      5.96 o
   1   7  23       24.63       20.38      5.54 o
  -1   8  23       27.11       41.10      6.90 o
   0   8  23       21.65       17.28      5.11 o
   1   8  23       41.49       39.57      6.03 o
  -2   0  24       88.27      103.11     14.07 o
   0   0  24        3.32        7.22      5.62 o
   2   0  24        0.40        9.42      6.21 o
  -3   1  24       21.38       13.07      4.80 o
  -2   1  24       20.61       17.32      6.54 o
  -1   1  24        3.49        7.69      4.01 o
   0   1  24       18.80       25.04      5.03 o
   1   1  24        3.97        0.46      3.86 o
   2   1  24       21.16       20.13      4.90 o
  -3   2  24        7.10       11.93      4.57 o
  -2   2  24       51.51       63.37      8.59 o
  -1   2  24        4.63       -0.02      3.48 o
   0   2  24        0.32       -2.34      3.69 o
   1   2  24       68.22       76.40      6.95 o
   2   2  24       23.85       28.14      5.23 o
  -3   3  24       25.52       36.97      5.58 o
  -2   3  24       56.79       55.67      8.57 o
  -1   3  24      174.53      218.85     11.99 o
   0   3  24       12.57       17.75      4.10 o
   1   3  24        4.22        7.07      3.73 o
   2   3  24       16.79       22.95      4.98 o
  -3   4  24       11.07       13.67      9.13 o
  -2   4  24       44.51       59.46      8.68 o
  -1   4  24       41.40       31.85      6.21 o
   0   4  24       23.80       29.57      4.83 o
   1   4  24       12.32        9.16      4.24 o
   2   4  24        1.91        0.06      3.40 o
  -2   5  24        8.60       14.30      6.51 o
  -1   5  24        0.34       -1.88      4.57 o
   0   5  24       38.19       40.24      5.77 o
   1   5  24       10.78        8.89      4.54 o
  -2   6  24       25.46       23.89      7.09 o
  -1   6  24       15.19       12.22      5.54 o
   0   6  24       11.77        6.32      4.37 o
   1   6  24       50.00       64.38      6.87 o
  -1   7  24       49.68       54.43      7.52 o
   0   7  24       11.44        9.79      4.57 o
  -1   0  25        6.17        0.06      6.20 o
   1   0  25        9.46        5.46     19.17 o
  -2   1  25       58.92       76.16     17.93 o
  -1   1  25       77.01       80.24      7.06 o
   0   1  25        0.39        2.34      4.06 o
   1   1  25       25.31       38.30      5.92 o
   2   1  25        1.16        5.84      4.19 o
  -2   2  25      161.07      170.08     12.59 o
  -1   2  25        0.63        1.07      4.72 o
   0   2  25       11.81       16.20      8.20 o
   1   2  25       25.72       30.03      7.22 o
  -2   3  25        3.89        4.59      6.10 o
  -1   3  25        2.96       10.57      5.34 o
   0   3  25        0.04        0.42      3.40 o
   1   3  25        0.33        3.29      4.32 o
  -2   4  25       14.31       10.66      6.96 o
  -1   4  25        2.99       -3.79      4.42 o
   0   4  25       12.58       10.65      4.20 o
   1   4  25       79.15       82.29      6.66 o
  -1   5  25       21.38       28.89      6.42 o
   0   5  25       14.82       20.94      5.26 o
   1   5  25        5.04        7.32      3.94 o
   0   0  26      104.10      140.62     12.78 o
  -1   1  26       18.66       17.27      6.01 o
   0   1  26        2.64       -2.19      4.19 o
   1   1  26        6.46        8.08      4.85 o
  -1   2  26        5.46        3.23      5.20 o
   0   2  26        5.57        2.09      4.20 o
   1   2  26        1.64        6.93      5.29 o
  -1   3  26        0.31       -2.86      4.83 o
   0   3  26        0.51        1.16      4.05 o
 
